# Supplementary material for: Systematic identification and characterization of Aedes aegypti long noncoding RNAs (lncRNAs)
Source: Sci Rep. 2019 Aug 21;9:12147. doi: 10.1038/s41598-019-47506-9 (PMC6704130; doi:10.1038/s41598-019-47506-9)
Supplement: Supplementary file 3 — S1 Data [file 41598_2019_47506_MOESM3_ESM.xlsx]

## Sheet: Sheet1
Supplementary Data S1
Systematic identification and characterization of Aedes aegypti long noncoding RNAs (lncRNAs)
Azali Azlan1, Sattam M. Obeidat1, Muhammad Amir Yunus2 and Ghows Azzam1*
1School of Biological Sciences, Universiti Sains Malaysia, 11800 Penang, Malaysia
2Infectomics Cluster, Advanced Medical & Dental Institute, Universiti Sains Malaysia, Bertam, 13200 Kepala Batas, Pulau Pinang, Malaysia.
*Corresponding author
Email: ghows@usm.my (G.A)

## Sheet: intergenic
Transcript ID	Gene ID	Chromosome	Start	End	Strand
lncRNA_2.9	lncRNA_2	1	37512	39929	positive
lncRNA_118.3	lncRNA_118	1	3431966	3434666	positive
lncRNA_205.1	lncRNA_205	1	5343448	5344823	positive
lncRNA_205.2	lncRNA_205	1	5343448	5344823	positive
lncRNA_205.3	lncRNA_205	1	5343472	5345103	positive
lncRNA_234.1	lncRNA_234	1	6579178	6580129	positive
lncRNA_234.2	lncRNA_234	1	6579576	6580063	positive
lncRNA_343.1	lncRNA_343	1	8807350	8807767	positive
lncRNA_509.1	lncRNA_509	1	13735792	13736001	positive
lncRNA_562.1	lncRNA_562	1	15758214	15759237	positive
lncRNA_626.2	lncRNA_626	1	17872320	17873140	positive
lncRNA_626.3	lncRNA_626	1	17872352	17873369	positive
lncRNA_847.1	lncRNA_847	1	22910363	22910906	positive
lncRNA_950.1	lncRNA_950	1	24704759	24705068	positive
lncRNA_961.1	lncRNA_961	1	24912370	24912710	positive
lncRNA_990.1	lncRNA_990	1	25246612	25248696	positive
lncRNA_990.2	lncRNA_990	1	25247653	25248579	positive
lncRNA_1017.1	lncRNA_1017	1	25834722	25835148	positive
lncRNA_1078.1	lncRNA_1078	1	27375276	27376435	positive
lncRNA_1085.1	lncRNA_1085	1	27483169	27484613	positive
lncRNA_1090.9	lncRNA_1090	1	27720328	27730370	positive
lncRNA_1090.10	lncRNA_1090	1	27721558	27722046	positive
lncRNA_1109.1	lncRNA_1109	1	28313024	28313444	positive
lncRNA_1193.1	lncRNA_1193	1	30171438	30171922	positive
lncRNA_1223.13	lncRNA_1223	1	31141976	31144082	positive
lncRNA_1250.1	lncRNA_1250	1	31915773	31916417	positive
lncRNA_1304.1	lncRNA_1304	1	33627861	33628077	positive
lncRNA_1327.1	lncRNA_1327	1	33966026	33966721	positive
lncRNA_1332.1	lncRNA_1332	1	34385272	34400307	positive
lncRNA_1348.1	lncRNA_1348	1	34922614	34923454	positive
lncRNA_1348.2	lncRNA_1348	1	34923002	34923458	positive
lncRNA_1364.1	lncRNA_1364	1	35190510	35190800	positive
lncRNA_1366.1	lncRNA_1366	1	35201567	35202480	positive
lncRNA_1410.1	lncRNA_1410	1	36068905	36072130	positive
lncRNA_1444.1	lncRNA_1444	1	37129622	37130556	positive
lncRNA_1457.1	lncRNA_1457	1	37259968	37260262	positive
lncRNA_1483.1	lncRNA_1483	1	37659904	37660398	positive
lncRNA_1506.1	lncRNA_1506	1	38247776	38248133	positive
lncRNA_1506.2	lncRNA_1506	1	38247824	38248133	positive
lncRNA_1524.1	lncRNA_1524	1	39059223	39059537	positive
lncRNA_1538.1	lncRNA_1538	1	39460123	39460600	positive
lncRNA_1584.1	lncRNA_1584	1	40288700	40288927	positive
lncRNA_1811.1	lncRNA_1811	1	46348025	46348525	positive
lncRNA_1825.1	lncRNA_1825	1	46467542	46467828	positive
lncRNA_1826.1	lncRNA_1826	1	46471168	46471425	positive
lncRNA_1834.1	lncRNA_1834	1	46591190	46591425	positive
lncRNA_1923.1	lncRNA_1923	1	48487856	48488330	positive
lncRNA_1941.1	lncRNA_1941	1	48914909	48916554	positive
lncRNA_1991.1	lncRNA_1991	1	50228106	50228545	positive
lncRNA_2154.1	lncRNA_2154	1	53678250	53678476	positive
lncRNA_2222.1	lncRNA_2222	1	55256212	55257264	positive
lncRNA_2231.1	lncRNA_2231	1	55469849	55481069	positive
lncRNA_2264.1	lncRNA_2264	1	56415178	56415460	positive
lncRNA_2440.1	lncRNA_2440	1	60688899	60694757	positive
lncRNA_2735.1	lncRNA_2735	1	68634398	68634977	positive
lncRNA_2735.2	lncRNA_2735	1	68634409	68634994	positive
lncRNA_2978.1	lncRNA_2978	1	74560120	74560459	positive
lncRNA_2979.1	lncRNA_2979	1	74560528	74561101	positive
lncRNA_2997.1	lncRNA_2997	1	75365606	75370059	positive
lncRNA_3102.1	lncRNA_3102	1	78230825	78231193	positive
lncRNA_3124.1	lncRNA_3124	1	78654899	78655184	positive
lncRNA_3166.1	lncRNA_3166	1	80159684	80170581	positive
lncRNA_3166.2	lncRNA_3166	1	80159743	80170581	positive
lncRNA_3191.1	lncRNA_3191	1	80635504	80636237	positive
lncRNA_3250.1	lncRNA_3250	1	81643974	81644376	positive
lncRNA_3263.1	lncRNA_3263	1	81793669	81795188	positive
lncRNA_3351.1	lncRNA_3351	1	84373714	84374072	positive
lncRNA_3419.1	lncRNA_3419	1	85563552	85564168	positive
lncRNA_3588.1	lncRNA_3588	1	90131086	90131659	positive
lncRNA_3609.1	lncRNA_3609	1	90510752	90511164	positive
lncRNA_3621.1	lncRNA_3621	1	91033611	91035695	positive
lncRNA_3621.2	lncRNA_3621	1	91033982	91035674	positive
lncRNA_3688.1	lncRNA_3688	1	92287591	92288151	positive
lncRNA_3973.1	lncRNA_3973	1	99236061	99237330	positive
lncRNA_4007.1	lncRNA_4007	1	99993173	99993686	positive
lncRNA_4011.1	lncRNA_4011	1	100109874	100110322	positive
lncRNA_4089.1	lncRNA_4089	1	101349345	101350740	positive
lncRNA_4090.1	lncRNA_4090	1	101351818	101353362	positive
lncRNA_4090.2	lncRNA_4090	1	101351833	101354524	positive
lncRNA_4118.1	lncRNA_4118	1	101672920	101770091	positive
lncRNA_4121.1	lncRNA_4121	1	101787315	101788604	positive
lncRNA_4199.1	lncRNA_4199	1	104469748	104470156	positive
lncRNA_4262.1	lncRNA_4262	1	105904875	105905420	positive
lncRNA_4303.1	lncRNA_4303	1	107077585	107077818	positive
lncRNA_4315.1	lncRNA_4315	1	107190548	107191390	positive
lncRNA_4316.1	lncRNA_4316	1	107201603	107203564	positive
lncRNA_4328.3	lncRNA_4328	1	107469055	107475641	positive
lncRNA_4334.1	lncRNA_4334	1	107527547	107527747	positive
lncRNA_4351.5	lncRNA_4351	1	108152243	108155566	positive
lncRNA_4558.1	lncRNA_4558	1	113545683	113545962	positive
lncRNA_4562.1	lncRNA_4562	1	113685013	113685333	positive
lncRNA_4562.2	lncRNA_4562	1	113685024	113685336	positive
lncRNA_4570.1	lncRNA_4570	1	113861487	113861819	positive
lncRNA_4654.2	lncRNA_4654	1	116438238	116445698	positive
lncRNA_4656.1	lncRNA_4656	1	116456270	116456499	positive
lncRNA_4658.1	lncRNA_4658	1	116461804	116462611	positive
lncRNA_4719.1	lncRNA_4719	1	118065510	118070270	positive
lncRNA_4729.1	lncRNA_4729	1	118261734	118270296	positive
lncRNA_4729.2	lncRNA_4729	1	118261734	118270296	positive
lncRNA_4849.1	lncRNA_4849	1	120827163	120827580	positive
lncRNA_4906.1	lncRNA_4906	1	122334841	122336449	positive
lncRNA_4922.1	lncRNA_4922	1	122740732	122741007	positive
lncRNA_4958.1	lncRNA_4958	1	123538935	123541695	positive
lncRNA_5051.2	lncRNA_5051	1	126238571	126238893	positive
lncRNA_5051.1	lncRNA_5051	1	126238571	126239128	positive
lncRNA_5065.1	lncRNA_5065	1	126446241	126446496	positive
lncRNA_5138.1	lncRNA_5138	1	128432210	128432541	positive
lncRNA_5141.1	lncRNA_5141	1	128469197	128469647	positive
lncRNA_5175.4	lncRNA_5175	1	129616091	129616424	positive
lncRNA_5183.1	lncRNA_5183	1	130018356	130019618	positive
lncRNA_5192.1	lncRNA_5192	1	130216539	130217034	positive
lncRNA_5196.1	lncRNA_5196	1	130305040	130305389	positive
lncRNA_5293.1	lncRNA_5293	1	133431510	133432099	positive
lncRNA_5322.1	lncRNA_5322	1	134215106	134215381	positive
lncRNA_5362.1	lncRNA_5362	1	135175596	135175866	positive
lncRNA_5364.1	lncRNA_5364	1	135189313	135190255	positive
lncRNA_5509.1	lncRNA_5509	1	137877306	137878382	positive
lncRNA_5557.8	lncRNA_5557	1	139637421	139638740	positive
lncRNA_5628.1	lncRNA_5628	1	140802777	140804115	positive
lncRNA_5628.2	lncRNA_5628	1	140802895	140804115	positive
lncRNA_6070.1	lncRNA_6070	1	148729300	148730678	positive
lncRNA_6070.2	lncRNA_6070	1	148729306	148730299	positive
lncRNA_6070.3	lncRNA_6070	1	148729325	148730684	positive
lncRNA_6087.1	lncRNA_6087	1	149017742	149018250	positive
lncRNA_6092.1	lncRNA_6092	1	149042871	149044327	positive
lncRNA_6118.1	lncRNA_6118	1	149320559	149327318	positive
lncRNA_6149.1	lncRNA_6149	1	150522669	150523281	positive
lncRNA_6221.1	lncRNA_6221	1	152291449	152291725	positive
lncRNA_6227.1	lncRNA_6227	1	152314250	152314566	positive
lncRNA_6243.1	lncRNA_6243	1	152517089	152517334	positive
lncRNA_6260.1	lncRNA_6260	1	152756503	152756965	positive
lncRNA_6478.1	lncRNA_6478	1	155655316	155655816	positive
lncRNA_6518.1	lncRNA_6518	1	156215720	156218762	positive
lncRNA_6634.1	lncRNA_6634	1	158566238	158566593	positive
lncRNA_6674.1	lncRNA_6674	1	159341734	159342027	positive
lncRNA_6724.1	lncRNA_6724	1	160270562	160279789	positive
lncRNA_6739.1	lncRNA_6739	1	160638855	160639241	positive
lncRNA_6746.1	lncRNA_6746	1	160726833	160727225	positive
lncRNA_6764.1	lncRNA_6764	1	161509321	161509917	positive
lncRNA_6814.1	lncRNA_6814	1	162531749	162532484	positive
lncRNA_6814.2	lncRNA_6814	1	162531854	162532416	positive
lncRNA_6865.1	lncRNA_6865	1	164614226	164617033	positive
lncRNA_6911.1	lncRNA_6911	1	165459778	165460161	positive
lncRNA_6919.1	lncRNA_6919	1	165554441	165560152	positive
lncRNA_7021.1	lncRNA_7021	1	167786753	167790672	positive
lncRNA_7022.1	lncRNA_7022	1	167795167	167795926	positive
lncRNA_7098.1	lncRNA_7098	1	168920540	168920771	positive
lncRNA_7298.1	lncRNA_7298	1	173961311	173963809	positive
lncRNA_7300.2	lncRNA_7300	1	174287534	174289196	positive
lncRNA_7411.1	lncRNA_7411	1	176335746	176336454	positive
lncRNA_7432.5	lncRNA_7432	1	176729024	176729696	positive
lncRNA_7449.13	lncRNA_7449	1	177324623	177325921	positive
lncRNA_7472.1	lncRNA_7472	1	177763715	177764366	positive
lncRNA_7527.1	lncRNA_7527	1	179102799	179154419	positive
lncRNA_7734.1	lncRNA_7734	1	183749575	183750089	positive
lncRNA_7738.1	lncRNA_7738	1	183759374	183762294	positive
lncRNA_7913.2	lncRNA_7913	1	187933395	187938836	positive
lncRNA_7913.3	lncRNA_7913	1	187933395	187941874	positive
lncRNA_7913.5	lncRNA_7913	1	187938922	187941364	positive
lncRNA_7920.1	lncRNA_7920	1	188287705	188288054	positive
lncRNA_8001.1	lncRNA_8001	1	189736545	189737929	positive
lncRNA_8080.1	lncRNA_8080	1	191816321	191823228	positive
lncRNA_8138.1	lncRNA_8138	1	193277888	193278473	positive
lncRNA_8141.4	lncRNA_8141	1	193842972	193862317	positive
lncRNA_8258.1	lncRNA_8258	1	195575925	195576990	positive
lncRNA_8289.1	lncRNA_8289	1	196964955	196967703	positive
lncRNA_8327.1	lncRNA_8327	1	197693691	197694246	positive
lncRNA_8336.1	lncRNA_8336	1	198613161	198613506	positive
lncRNA_8355.3	lncRNA_8355	1	199089494	199090173	positive
lncRNA_8368.1	lncRNA_8368	1	199558156	199568233	positive
lncRNA_8718.1	lncRNA_8718	1	205782695	205785462	positive
lncRNA_8787.1	lncRNA_8787	1	207077967	207079854	positive
lncRNA_8829.1	lncRNA_8829	1	208250460	208250739	positive
lncRNA_8946.3	lncRNA_8946	1	210544273	210544998	positive
lncRNA_9025.7	lncRNA_9025	1	213023939	213024615	positive
lncRNA_9033.1	lncRNA_9033	1	213280148	213280895	positive
lncRNA_9072.1	lncRNA_9072	1	214447970	214448350	positive
lncRNA_9132.1	lncRNA_9132	1	215796040	215796770	positive
lncRNA_9184.1	lncRNA_9184	1	216806654	216807308	positive
lncRNA_9185.2	lncRNA_9185	1	216807613	216808094	positive
lncRNA_9283.1	lncRNA_9283	1	218843589	218843976	positive
lncRNA_9305.2	lncRNA_9305	1	220013743	220016776	positive
lncRNA_9309.1	lncRNA_9309	1	220117659	220118425	positive
lncRNA_9467.1	lncRNA_9467	1	223863915	223864429	positive
lncRNA_9482.1	lncRNA_9482	1	224028787	224029381	positive
lncRNA_9523.10	lncRNA_9523	1	224812995	224825733	positive
lncRNA_9523.9	lncRNA_9523	1	224812995	224829019	positive
lncRNA_9523.11	lncRNA_9523	1	224812997	224829019	positive
lncRNA_9621.1	lncRNA_9621	1	227560920	227561749	positive
lncRNA_9733.1	lncRNA_9733	1	230915162	230915749	positive
lncRNA_9852.1	lncRNA_9852	1	234707107	234735076	positive
lncRNA_9958.1	lncRNA_9958	1	238532717	238532948	positive
lncRNA_9996.1	lncRNA_9996	1	239756581	239757449	positive
lncRNA_9996.2	lncRNA_9996	1	239756593	239756941	positive
lncRNA_10000.1	lncRNA_10000	1	239789899	239811487	positive
lncRNA_10038.1	lncRNA_10038	1	240552239	240559922	positive
lncRNA_10061.1	lncRNA_10061	1	241032013	241032511	positive
lncRNA_10070.1	lncRNA_10070	1	241188817	241189280	positive
lncRNA_10090.2	lncRNA_10090	1	241701989	241703518	positive
lncRNA_10090.4	lncRNA_10090	1	241703615	241711037	positive
lncRNA_10090.5	lncRNA_10090	1	241703632	241709496	positive
lncRNA_10116.1	lncRNA_10116	1	242177762	242178030	positive
lncRNA_10117.1	lncRNA_10117	1	242178342	242178700	positive
lncRNA_10222.1	lncRNA_10222	1	244021051	244021500	positive
lncRNA_10392.1	lncRNA_10392	1	248039124	248039553	positive
lncRNA_10404.1	lncRNA_10404	1	248105470	248114145	positive
lncRNA_10404.2	lncRNA_10404	1	248105471	248114031	positive
lncRNA_10404.3	lncRNA_10404	1	248105477	248114026	positive
lncRNA_10482.1	lncRNA_10482	1	250439952	250440643	positive
lncRNA_10614.1	lncRNA_10614	1	254461662	254462062	positive
lncRNA_10791.1	lncRNA_10791	1	260481857	260482265	positive
lncRNA_10792.1	lncRNA_10792	1	260486606	260487687	positive
lncRNA_10801.1	lncRNA_10801	1	260561376	260561957	positive
lncRNA_10868.1	lncRNA_10868	1	261758701	261763592	positive
lncRNA_10880.1	lncRNA_10880	1	262100677	262100908	positive
lncRNA_10972.1	lncRNA_10972	1	264135384	264135590	positive
lncRNA_11027.1	lncRNA_11027	1	266159302	266159650	positive
lncRNA_11051.1	lncRNA_11051	1	267010306	267011234	positive
lncRNA_11147.2	lncRNA_11147	1	268630596	268637660	positive
lncRNA_11147.1	lncRNA_11147	1	268630596	268637704	positive
lncRNA_11381.1	lncRNA_11381	1	275354201	275355579	positive
lncRNA_11384.1	lncRNA_11384	1	275371461	275372571	positive
lncRNA_11401.2	lncRNA_11401	1	275667622	275671539	positive
lncRNA_11446.1	lncRNA_11446	1	277123281	277123576	positive
lncRNA_11453.1	lncRNA_11453	1	277176164	277176909	positive
lncRNA_11471.1	lncRNA_11471	1	277404255	277404803	positive
lncRNA_11627.1	lncRNA_11627	1	281906449	281913781	positive
lncRNA_11781.1	lncRNA_11781	1	285933670	285934266	positive
lncRNA_11926.1	lncRNA_11926	1	289609967	289610998	positive
lncRNA_11945.1	lncRNA_11945	1	290007006	290007340	positive
lncRNA_11985.1	lncRNA_11985	1	290822072	290822548	positive
lncRNA_12081.1	lncRNA_12081	1	293860333	293860801	positive
lncRNA_12202.1	lncRNA_12202	1	296338689	296338966	positive
lncRNA_12281.1	lncRNA_12281	1	297820748	297821048	positive
lncRNA_12350.1	lncRNA_12350	1	299055552	299056319	positive
lncRNA_12391.1	lncRNA_12391	1	299727409	299728295	positive
lncRNA_12398.1	lncRNA_12398	1	299791021	299791320	positive
lncRNA_12405.1	lncRNA_12405	1	299842079	299842298	positive
lncRNA_12430.1	lncRNA_12430	1	300952222	300952466	positive
lncRNA_12488.1	lncRNA_12488	1	302028620	302028830	positive
lncRNA_12524.1	lncRNA_12524	1	302606194	302606826	positive
lncRNA_12525.1	lncRNA_12525	1	302614456	302614824	positive
lncRNA_12527.1	lncRNA_12527	1	302625413	302627534	positive
lncRNA_12529.1	lncRNA_12529	1	302639021	302641513	positive
lncRNA_12534.1	lncRNA_12534	1	302666440	302666932	positive
lncRNA_12578.1	lncRNA_12578	1	303304457	303305080	positive
lncRNA_12579.1	lncRNA_12579	1	303306803	303307232	positive
lncRNA_12606.1	lncRNA_12606	1	303869010	303869256	positive
lncRNA_12610.1	lncRNA_12610	1	303900152	303900713	positive
lncRNA_12730.1	lncRNA_12730	1	305910765	305911121	positive
lncRNA_12731.1	lncRNA_12731	1	305911126	305911347	positive
lncRNA_12781.1	lncRNA_12781	1	306859784	306860080	positive
lncRNA_12864.1	lncRNA_12864	1	308060002	308060271	positive
lncRNA_12940.1	lncRNA_12940	1	310700175	310700520	positive
lncRNA_12942.3	lncRNA_12942	1	310810595	310811789	positive
lncRNA_12980.1	lncRNA_12980	2	471982	472319	positive
lncRNA_13043.1	lncRNA_13043	2	1719748	1720094	positive
lncRNA_13127.1	lncRNA_13127	2	4119152	4119416	positive
lncRNA_13142.1	lncRNA_13142	2	4363137	4366160	positive
lncRNA_13248.1	lncRNA_13248	2	6140312	6140966	positive
lncRNA_13285.1	lncRNA_13285	2	6792068	6798605	positive
lncRNA_13314.1	lncRNA_13314	2	8040177	8040600	positive
lncRNA_13483.1	lncRNA_13483	2	14091734	14092672	positive
lncRNA_13523.1	lncRNA_13523	2	14632091	14632435	positive
lncRNA_13526.1	lncRNA_13526	2	14665777	14666090	positive
lncRNA_13822.1	lncRNA_13822	2	22430324	22430941	positive
lncRNA_13832.1	lncRNA_13832	2	22626837	22627151	positive
lncRNA_13833.1	lncRNA_13833	2	22627432	22630759	positive
lncRNA_13856.1	lncRNA_13856	2	23580264	23580883	positive
lncRNA_14002.1	lncRNA_14002	2	27664115	27672403	positive
lncRNA_14013.1	lncRNA_14013	2	28778499	28790665	positive
lncRNA_14013.2	lncRNA_14013	2	28778509	28778933	positive
lncRNA_14150.1	lncRNA_14150	2	32751996	32764509	positive
lncRNA_14180.2	lncRNA_14180	2	34214756	34219095	positive
lncRNA_14387.1	lncRNA_14387	2	37770760	37770960	positive
lncRNA_14397.2	lncRNA_14397	2	37904818	37905343	positive
lncRNA_14508.2	lncRNA_14508	2	41987384	41987914	positive
lncRNA_14516.1	lncRNA_14516	2	42117128	42119724	positive
lncRNA_14532.1	lncRNA_14532	2	42788781	42788980	positive
lncRNA_14578.1	lncRNA_14578	2	45414953	45415377	positive
lncRNA_14758.1	lncRNA_14758	2	50648224	50650747	positive
lncRNA_14803.1	lncRNA_14803	2	51664686	51665575	positive
lncRNA_14819.1	lncRNA_14819	2	51880516	51880892	positive
lncRNA_14841.1	lncRNA_14841	2	52178606	52472926	positive
lncRNA_14841.2	lncRNA_14841	2	52178625	52472926	positive
lncRNA_14876.1	lncRNA_14876	2	54941452	54941668	positive
lncRNA_14997.1	lncRNA_14997	2	57812425	57817388	positive
lncRNA_15026.2	lncRNA_15026	2	58416747	58417597	positive
lncRNA_15121.1	lncRNA_15121	2	60822608	60823522	positive
lncRNA_15159.1	lncRNA_15159	2	62325553	62325828	positive
lncRNA_15400.1	lncRNA_15400	2	69349094	69349921	positive
lncRNA_15403.1	lncRNA_15403	2	69354616	69354897	positive
lncRNA_15418.1	lncRNA_15418	2	70550424	70550866	positive
lncRNA_15480.11	lncRNA_15480	2	72274392	72291503	positive
lncRNA_15495.1	lncRNA_15495	2	72474152	72474521	positive
lncRNA_15512.1	lncRNA_15512	2	73088750	73089724	positive
lncRNA_15513.1	lncRNA_15513	2	73090245	73091483	positive
lncRNA_15523.1	lncRNA_15523	2	73336012	73336426	positive
lncRNA_15528.1	lncRNA_15528	2	73397006	73397507	positive
lncRNA_15529.1	lncRNA_15529	2	73420967	73421213	positive
lncRNA_15532.1	lncRNA_15532	2	73530785	73559696	positive
lncRNA_15704.1	lncRNA_15704	2	78183509	78184733	positive
lncRNA_15777.1	lncRNA_15777	2	80578531	80578975	positive
lncRNA_15792.1	lncRNA_15792	2	80864942	80865197	positive
lncRNA_15798.1	lncRNA_15798	2	81033461	81034313	positive
lncRNA_15799.1	lncRNA_15799	2	81046244	81046506	positive
lncRNA_15831.1	lncRNA_15831	2	82031934	82032365	positive
lncRNA_15876.1	lncRNA_15876	2	83652290	83652738	positive
lncRNA_15982.1	lncRNA_15982	2	85668999	85669432	positive
lncRNA_16010.1	lncRNA_16010	2	86278865	86279359	positive
lncRNA_16069.1	lncRNA_16069	2	87570473	87570708	positive
lncRNA_16074.1	lncRNA_16074	2	87771235	87771893	positive
lncRNA_16227.1	lncRNA_16227	2	91135744	91136842	positive
lncRNA_16237.1	lncRNA_16237	2	91370009	91370902	positive
lncRNA_16238.1	lncRNA_16238	2	91371536	91372131	positive
lncRNA_16402.1	lncRNA_16402	2	95750285	95750669	positive
lncRNA_16412.1	lncRNA_16412	2	95971039	95971504	positive
lncRNA_16585.1	lncRNA_16585	2	100485432	100485696	positive
lncRNA_16591.1	lncRNA_16591	2	100585583	100585867	positive
lncRNA_16661.1	lncRNA_16661	2	101716513	101717088	positive
lncRNA_16713.1	lncRNA_16713	2	102480870	102481269	positive
lncRNA_16765.1	lncRNA_16765	2	103275592	103275876	positive
lncRNA_16803.1	lncRNA_16803	2	104004260	104004628	positive
lncRNA_16829.1	lncRNA_16829	2	104529747	104530867	positive
lncRNA_16972.1	lncRNA_16972	2	107198008	107202210	positive
lncRNA_17007.1	lncRNA_17007	2	108521764	108522350	positive
lncRNA_17025.4	lncRNA_17025	2	108779141	109309308	positive
lncRNA_17029.1	lncRNA_17029	2	109132614	109132941	positive
lncRNA_17030.1	lncRNA_17030	2	109139192	109139519	positive
lncRNA_17032.1	lncRNA_17032	2	109349147	109349653	positive
lncRNA_17171.1	lncRNA_17171	2	111930335	111930817	positive
lncRNA_17232.2	lncRNA_17232	2	113014282	113016719	positive
lncRNA_17301.1	lncRNA_17301	2	114780286	114780651	positive
lncRNA_17313.1	lncRNA_17313	2	115057388	115079272	positive
lncRNA_17333.1	lncRNA_17333	2	115306326	115306666	positive
lncRNA_17348.2	lncRNA_17348	2	115487886	115493826	positive
lncRNA_17366.1	lncRNA_17366	2	115742318	115742570	positive
lncRNA_17425.1	lncRNA_17425	2	118113580	118114504	positive
lncRNA_17576.1	lncRNA_17576	2	122120641	122121161	positive
lncRNA_17598.1	lncRNA_17598	2	122725656	122726166	positive
lncRNA_17599.1	lncRNA_17599	2	122726828	122727328	positive
lncRNA_17603.1	lncRNA_17603	2	122745330	122746654	positive
lncRNA_17604.1	lncRNA_17604	2	122757099	122757450	positive
lncRNA_17652.1	lncRNA_17652	2	123852088	123862865	positive
lncRNA_17652.4	lncRNA_17652	2	123859180	123862911	positive
lncRNA_17709.1	lncRNA_17709	2	124371684	124376461	positive
lncRNA_17753.1	lncRNA_17753	2	125340306	125340868	positive
lncRNA_17757.1	lncRNA_17757	2	125385537	125385768	positive
lncRNA_17810.1	lncRNA_17810	2	126288109	126293459	positive
lncRNA_17866.1	lncRNA_17866	2	127252008	127252365	positive
lncRNA_17937.1	lncRNA_17937	2	128497164	128497530	positive
lncRNA_18004.11	lncRNA_18004	2	131720043	131728056	positive
lncRNA_18085.1	lncRNA_18085	2	133447375	133455201	positive
lncRNA_18104.1	lncRNA_18104	2	134218670	134221438	positive
lncRNA_18404.1	lncRNA_18404	2	142333627	142334138	positive
lncRNA_18442.1	lncRNA_18442	2	143553197	143554044	positive
lncRNA_18493.1	lncRNA_18493	2	145097944	145098554	positive
lncRNA_18572.1	lncRNA_18572	2	147147790	147148102	positive
lncRNA_18699.1	lncRNA_18699	2	151037414	151037949	positive
lncRNA_18699.2	lncRNA_18699	2	151037487	151037946	positive
lncRNA_18754.1	lncRNA_18754	2	152074665	152075297	positive
lncRNA_18797.1	lncRNA_18797	2	153049539	153050381	positive
lncRNA_19004.2	lncRNA_19004	2	158531313	158539161	positive
lncRNA_19004.3	lncRNA_19004	2	158531357	158581787	positive
lncRNA_19004.4	lncRNA_19004	2	158531526	158581787	positive
lncRNA_19095.1	lncRNA_19095	2	160908549	160908786	positive
lncRNA_19098.1	lncRNA_19098	2	160977628	160979406	positive
lncRNA_19260.1	lncRNA_19260	2	165290170	165290421	positive
lncRNA_19475.1	lncRNA_19475	2	170318928	170319955	positive
lncRNA_19592.1	lncRNA_19592	2	172803576	172806915	positive
lncRNA_19594.1	lncRNA_19594	2	172839801	172840836	positive
lncRNA_19594.2	lncRNA_19594	2	172839832	172840484	positive
lncRNA_19802.1	lncRNA_19802	2	177755055	177755523	positive
lncRNA_19827.1	lncRNA_19827	2	178138332	178142389	positive
lncRNA_19855.1	lncRNA_19855	2	178453268	178453654	positive
lncRNA_19899.1	lncRNA_19899	2	178960090	178981112	positive
lncRNA_19919.1	lncRNA_19919	2	179359089	179359877	positive
lncRNA_20023.1	lncRNA_20023	2	181776876	181777434	positive
lncRNA_20041.1	lncRNA_20041	2	182163819	182164150	positive
lncRNA_20382.1	lncRNA_20382	2	189958267	189958854	positive
lncRNA_20427.1	lncRNA_20427	2	190730191	190730770	positive
lncRNA_20492.1	lncRNA_20492	2	191879963	191880915	positive
lncRNA_20492.2	lncRNA_20492	2	191880123	191880811	positive
lncRNA_20697.2	lncRNA_20697	2	196435102	196445143	positive
lncRNA_20698.11	lncRNA_20698	2	196448947	196451773	positive
lncRNA_20706.1	lncRNA_20706	2	197296238	197317878	positive
lncRNA_20937.1	lncRNA_20937	2	201276716	201297609	positive
lncRNA_20942.1	lncRNA_20942	2	201369082	201369953	positive
lncRNA_20968.1	lncRNA_20968	2	202638742	202639309	positive
lncRNA_21024.1	lncRNA_21024	2	203978366	203978593	positive
lncRNA_21051.1	lncRNA_21051	2	204336975	204337482	positive
lncRNA_21155.5	lncRNA_21155	2	206117638	206119634	positive
lncRNA_21230.1	lncRNA_21230	2	208031639	208031864	positive
lncRNA_21244.1	lncRNA_21244	2	208369266	208375712	positive
lncRNA_21271.1	lncRNA_21271	2	208799013	208799233	positive
lncRNA_21347.1	lncRNA_21347	2	210416936	210418312	positive
lncRNA_21426.1	lncRNA_21426	2	212621459	212621854	positive
lncRNA_21514.1	lncRNA_21514	2	214894723	214895307	positive
lncRNA_21555.2	lncRNA_21555	2	215911419	215912068	positive
lncRNA_21555.1	lncRNA_21555	2	215911419	215912260	positive
lncRNA_21934.1	lncRNA_21934	2	226081688	226082711	positive
lncRNA_21934.2	lncRNA_21934	2	226082241	226082624	positive
lncRNA_21969.1	lncRNA_21969	2	226752071	226752326	positive
lncRNA_22071.1	lncRNA_22071	2	228864421	228865779	positive
lncRNA_22071.2	lncRNA_22071	2	228864516	228866050	positive
lncRNA_22074.1	lncRNA_22074	2	228896461	228899145	positive
lncRNA_22163.1	lncRNA_22163	2	230815475	230818323	positive
lncRNA_22163.2	lncRNA_22163	2	230815504	230817386	positive
lncRNA_22258.1	lncRNA_22258	2	232731296	232749584	positive
lncRNA_22299.1	lncRNA_22299	2	233649804	233671789	positive
lncRNA_22384.1	lncRNA_22384	2	235816891	235817584	positive
lncRNA_22406.1	lncRNA_22406	2	236693248	236693762	positive
lncRNA_22494.1	lncRNA_22494	2	238714998	238715557	positive
lncRNA_22497.1	lncRNA_22497	2	238721212	238722514	positive
lncRNA_22516.1	lncRNA_22516	2	239501223	239501427	positive
lncRNA_22537.1	lncRNA_22537	2	239745229	239745546	positive
lncRNA_22825.1	lncRNA_22825	2	247194075	247194614	positive
lncRNA_22926.1	lncRNA_22926	2	249379705	249380059	positive
lncRNA_22927.1	lncRNA_22927	2	249380165	249383745	positive
lncRNA_22927.2	lncRNA_22927	2	249380165	249383745	positive
lncRNA_22978.1	lncRNA_22978	2	250802438	250802978	positive
lncRNA_22983.1	lncRNA_22983	2	250847857	250848386	positive
lncRNA_23007.1	lncRNA_23007	2	251308521	251310580	positive
lncRNA_23020.1	lncRNA_23020	2	251503438	251503933	positive
lncRNA_23069.1	lncRNA_23069	2	252918840	252919084	positive
lncRNA_23287.1	lncRNA_23287	2	258605582	258612683	positive
lncRNA_23288.1	lncRNA_23288	2	258617950	258619064	positive
lncRNA_23324.2	lncRNA_23324	2	259856211	260108360	positive
lncRNA_23350.1	lncRNA_23350	2	260945956	260946206	positive
lncRNA_23568.1	lncRNA_23568	2	267272896	267274372	positive
lncRNA_23568.3	lncRNA_23568	2	267272896	267274372	positive
lncRNA_23568.2	lncRNA_23568	2	267272896	267274595	positive
lncRNA_23568.5	lncRNA_23568	2	267272898	267274335	positive
lncRNA_23579.1	lncRNA_23579	2	267555677	267555899	positive
lncRNA_23607.1	lncRNA_23607	2	268071158	268071472	positive
lncRNA_23642.1	lncRNA_23642	2	268621344	268621954	positive
lncRNA_23661.1	lncRNA_23661	2	269394863	269400551	positive
lncRNA_23729.1	lncRNA_23729	2	270567553	270567783	positive
lncRNA_23741.1	lncRNA_23741	2	270802250	270802887	positive
lncRNA_23806.1	lncRNA_23806	2	272578066	272578340	positive
lncRNA_23818.1	lncRNA_23818	2	273356500	273356976	positive
lncRNA_23891.1	lncRNA_23891	2	275247921	275248706	positive
lncRNA_24106.2	lncRNA_24106	2	280811773	280812154	positive
lncRNA_24116.1	lncRNA_24116	2	281009151	281012704	positive
lncRNA_24316.1	lncRNA_24316	2	284841144	284841690	positive
lncRNA_24316.2	lncRNA_24316	2	284841169	284841665	positive
lncRNA_24349.1	lncRNA_24349	2	285405906	285407149	positive
lncRNA_24438.1	lncRNA_24438	2	288073893	288074244	positive
lncRNA_24589.1	lncRNA_24589	2	291541712	291549031	positive
lncRNA_24589.2	lncRNA_24589	2	291541712	291549031	positive
lncRNA_24626.1	lncRNA_24626	2	292473074	292473284	positive
lncRNA_24651.1	lncRNA_24651	2	293108078	293109931	positive
lncRNA_24828.1	lncRNA_24828	2	297336346	297336673	positive
lncRNA_24831.1	lncRNA_24831	2	297683472	297684007	positive
lncRNA_24910.1	lncRNA_24910	2	299441899	299443390	positive
lncRNA_24912.7	lncRNA_24912	2	299475141	299477577	positive
lncRNA_24912.8	lncRNA_24912	2	299475271	299478219	positive
lncRNA_24917.1	lncRNA_24917	2	299568255	299568598	positive
lncRNA_24935.1	lncRNA_24935	2	300092487	300092849	positive
lncRNA_24973.1	lncRNA_24973	2	300610995	300614707	positive
lncRNA_25246.1	lncRNA_25246	2	307017348	307017702	positive
lncRNA_25289.2	lncRNA_25289	2	307607212	307610779	positive
lncRNA_25296.1	lncRNA_25296	2	307684995	307685381	positive
lncRNA_25343.1	lncRNA_25343	2	308833596	308834272	positive
lncRNA_25433.2	lncRNA_25433	2	310755737	310828120	positive
lncRNA_25433.4	lncRNA_25433	2	310755821	310828134	positive
lncRNA_25445.1	lncRNA_25445	2	310946067	310946509	positive
lncRNA_25452.1	lncRNA_25452	2	311119075	311119634	positive
lncRNA_25484.1	lncRNA_25484	2	312338021	312339205	positive
lncRNA_25519.1	lncRNA_25519	2	313272463	313274131	positive
lncRNA_25723.1	lncRNA_25723	2	318763018	318763248	positive
lncRNA_25727.1	lncRNA_25727	2	318792484	318802064	positive
lncRNA_25746.1	lncRNA_25746	2	319644835	319663734	positive
lncRNA_25943.1	lncRNA_25943	2	325752497	325760777	positive
lncRNA_25943.2	lncRNA_25943	2	325753036	325758956	positive
lncRNA_25955.1	lncRNA_25955	2	326314556	326315385	positive
lncRNA_26049.1	lncRNA_26049	2	327599106	327599505	positive
lncRNA_26070.1	lncRNA_26070	2	327861442	327863770	positive
lncRNA_26145.1	lncRNA_26145	2	329687547	329689072	positive
lncRNA_26180.1	lncRNA_26180	2	330686787	330687676	positive
lncRNA_26191.1	lncRNA_26191	2	330817517	330817722	positive
lncRNA_26238.1	lncRNA_26238	2	331610454	331616211	positive
lncRNA_26238.3	lncRNA_26238	2	331613073	331616061	positive
lncRNA_26389.6	lncRNA_26389	2	335417042	335420075	positive
lncRNA_26394.1	lncRNA_26394	2	335454617	335456048	positive
lncRNA_26413.1	lncRNA_26413	2	335872071	335872362	positive
lncRNA_26532.1	lncRNA_26532	2	338449277	338449568	positive
lncRNA_26538.1	lncRNA_26538	2	338901921	338909041	positive
lncRNA_26587.1	lncRNA_26587	2	340700291	340705566	positive
lncRNA_26665.1	lncRNA_26665	2	343299934	343302132	positive
lncRNA_26665.2	lncRNA_26665	2	343300023	343302050	positive
lncRNA_26827.1	lncRNA_26827	2	348285275	348294815	positive
lncRNA_26857.1	lncRNA_26857	2	348901140	348901368	positive
lncRNA_26860.1	lncRNA_26860	2	348928250	348933566	positive
lncRNA_26900.1	lncRNA_26900	2	349758716	349759837	positive
lncRNA_26999.1	lncRNA_26999	2	352077592	352078126	positive
lncRNA_27001.1	lncRNA_27001	2	352083723	352084658	positive
lncRNA_27010.1	lncRNA_27010	2	352176484	352176744	positive
lncRNA_27045.11	lncRNA_27045	2	353346311	353349235	positive
lncRNA_27045.12	lncRNA_27045	2	353347490	353349238	positive
lncRNA_27096.1	lncRNA_27096	2	354485472	354485709	positive
lncRNA_27216.1	lncRNA_27216	2	357912363	357919412	positive
lncRNA_27228.1	lncRNA_27228	2	358468463	358468753	positive
lncRNA_27358.1	lncRNA_27358	2	362249327	362251585	positive
lncRNA_27481.2	lncRNA_27481	2	365093955	365101064	positive
lncRNA_27516.1	lncRNA_27516	2	366073480	366074740	positive
lncRNA_27516.2	lncRNA_27516	2	366073535	366074705	positive
lncRNA_27680.2	lncRNA_27680	2	369885263	369886942	positive
lncRNA_27789.1	lncRNA_27789	2	373845366	373845716	positive
lncRNA_27791.1	lncRNA_27791	2	373852635	373854452	positive
lncRNA_27824.1	lncRNA_27824	2	374439685	374440018	positive
lncRNA_28026.1	lncRNA_28026	2	379614177	379614549	positive
lncRNA_28078.2	lncRNA_28078	2	381458291	381529016	positive
lncRNA_28164.1	lncRNA_28164	2	383527582	383527823	positive
lncRNA_28173.1	lncRNA_28173	2	383599897	383600127	positive
lncRNA_28174.1	lncRNA_28174	2	383606573	383613102	positive
lncRNA_28174.3	lncRNA_28174	2	383606573	383658541	positive
lncRNA_28174.6	lncRNA_28174	2	383606575	383653284	positive
lncRNA_28251.1	lncRNA_28251	2	386045098	386045539	positive
lncRNA_28290.1	lncRNA_28290	2	387347496	387351640	positive
lncRNA_28309.1	lncRNA_28309	2	388665757	388669228	positive
lncRNA_28309.2	lncRNA_28309	2	388665858	388669228	positive
lncRNA_28423.1	lncRNA_28423	2	390815125	390815682	positive
lncRNA_28433.1	lncRNA_28433	2	391015334	391015941	positive
lncRNA_28743.5	lncRNA_28743	2	399725999	399735011	positive
lncRNA_28746.1	lncRNA_28746	2	399739619	399742885	positive
lncRNA_28849.1	lncRNA_28849	2	402308714	402309077	positive
lncRNA_28849.2	lncRNA_28849	2	402308864	402309398	positive
lncRNA_28930.1	lncRNA_28930	2	404337444	404337667	positive
lncRNA_28936.3	lncRNA_28936	2	404705986	404709103	positive
lncRNA_29019.10	lncRNA_29019	2	406530450	406541758	positive
lncRNA_29056.1	lncRNA_29056	2	407594941	407595217	positive
lncRNA_29090.1	lncRNA_29090	2	408825080	408825614	positive
lncRNA_29162.1	lncRNA_29162	2	411063457	411063699	positive
lncRNA_29181.1	lncRNA_29181	2	411404466	411407590	positive
lncRNA_29319.1	lncRNA_29319	2	414762208	414762484	positive
lncRNA_29323.1	lncRNA_29323	2	414824051	414824354	positive
lncRNA_29346.1	lncRNA_29346	2	415109724	415110331	positive
lncRNA_29373.1	lncRNA_29373	2	415803113	415803331	positive
lncRNA_29438.1	lncRNA_29438	2	417723131	417723650	positive
lncRNA_29442.1	lncRNA_29442	2	417852151	417852584	positive
lncRNA_29530.1	lncRNA_29530	2	419761196	419762366	positive
lncRNA_29530.2	lncRNA_29530	2	419761607	419762373	positive
lncRNA_29628.1	lncRNA_29628	2	422962067	422966385	positive
lncRNA_29725.1	lncRNA_29725	2	425316841	425317372	positive
lncRNA_29838.1	lncRNA_29838	2	427659564	427660326	positive
lncRNA_29914.1	lncRNA_29914	2	428976388	428977029	positive
lncRNA_30015.1	lncRNA_30015	2	431525296	431525678	positive
lncRNA_30140.1	lncRNA_30140	2	433952447	433952658	positive
lncRNA_30209.1	lncRNA_30209	2	435125717	435126148	positive
lncRNA_30236.1	lncRNA_30236	2	435691986	435692662	positive
lncRNA_30244.1	lncRNA_30244	2	435889264	435889728	positive
lncRNA_30377.1	lncRNA_30377	2	439276036	439276931	positive
lncRNA_30550.4	lncRNA_30550	2	444413546	444420322	positive
lncRNA_30607.1	lncRNA_30607	2	445942649	445943752	positive
lncRNA_30651.1	lncRNA_30651	2	446411194	446412226	positive
lncRNA_30651.2	lncRNA_30651	2	446411691	446412226	positive
lncRNA_30667.1	lncRNA_30667	2	446758196	446758801	positive
lncRNA_30707.1	lncRNA_30707	2	447431071	447431437	positive
lncRNA_30714.11	lncRNA_30714	2	447543992	447544436	positive
lncRNA_30719.1	lncRNA_30719	2	447575706	447576084	positive
lncRNA_30719.2	lncRNA_30719	2	447575729	447576044	positive
lncRNA_30781.10	lncRNA_30781	2	449634459	449635442	positive
lncRNA_30834.30	lncRNA_30834	2	451568562	451569927	positive
lncRNA_30848.1	lncRNA_30848	2	451724049	451727090	positive
lncRNA_30848.2	lncRNA_30848	2	451724150	451727090	positive
lncRNA_30858.2	lncRNA_30858	2	451946504	451946871	positive
lncRNA_30872.1	lncRNA_30872	2	452187006	452187292	positive
lncRNA_30905.1	lncRNA_30905	2	453165876	453166270	positive
lncRNA_30916.1	lncRNA_30916	2	453190859	453191227	positive
lncRNA_30917.1	lncRNA_30917	2	453196198	453196635	positive
lncRNA_30920.1	lncRNA_30920	2	453210451	453210771	positive
lncRNA_30922.1	lncRNA_30922	2	453218106	453218621	positive
lncRNA_30966.1	lncRNA_30966	2	454564010	454564432	positive
lncRNA_31020.1	lncRNA_31020	2	456065152	456065639	positive
lncRNA_31052.1	lncRNA_31052	2	457818477	457819128	positive
lncRNA_31052.2	lncRNA_31052	2	457818504	457819123	positive
lncRNA_31327.1	lncRNA_31327	2	463799835	463800039	positive
lncRNA_31513.1	lncRNA_31513	2	467983288	467983687	positive
lncRNA_31665.1	lncRNA_31665	2	471158379	471181507	positive
lncRNA_31666.1	lncRNA_31666	2	471159207	471160091	positive
lncRNA_31671.1	lncRNA_31671	2	471212553	471212919	positive
lncRNA_31828.1	lncRNA_31828	3	380940	381551	positive
lncRNA_31876.1	lncRNA_31876	3	1575139	1576093	positive
lncRNA_31900.1	lncRNA_31900	3	1930949	1932426	positive
lncRNA_31912.1	lncRNA_31912	3	2441899	2442289	positive
lncRNA_31941.1	lncRNA_31941	3	2817047	2818063	positive
lncRNA_31982.1	lncRNA_31982	3	3650106	3650707	positive
lncRNA_31982.2	lncRNA_31982	3	3650146	3650576	positive
lncRNA_32037.1	lncRNA_32037	3	4459327	4459574	positive
lncRNA_32070.1	lncRNA_32070	3	5367525	5368443	positive
lncRNA_32099.1	lncRNA_32099	3	5893680	5897060	positive
lncRNA_32099.2	lncRNA_32099	3	5894110	5897059	positive
lncRNA_32106.1	lncRNA_32106	3	5982225	5982702	positive
lncRNA_32175.7	lncRNA_32175	3	6895149	6896389	positive
lncRNA_32211.1	lncRNA_32211	3	8866086	8866389	positive
lncRNA_32342.1	lncRNA_32342	3	11370236	11378740	positive
lncRNA_32347.1	lncRNA_32347	3	11809641	11816868	positive
lncRNA_32370.1	lncRNA_32370	3	12459216	12460920	positive
lncRNA_32452.1	lncRNA_32452	3	14052654	14053258	positive
lncRNA_32460.1	lncRNA_32460	3	14276735	14277164	positive
lncRNA_32642.1	lncRNA_32642	3	18078568	18083663	positive
lncRNA_32726.1	lncRNA_32726	3	19621736	19628569	positive
lncRNA_32897.1	lncRNA_32897	3	23382869	23383874	positive
lncRNA_32989.1	lncRNA_32989	3	25334460	25335804	positive
lncRNA_32994.1	lncRNA_32994	3	25397317	25397593	positive
lncRNA_33033.1	lncRNA_33033	3	25857846	25858504	positive
lncRNA_33039.1	lncRNA_33039	3	26058766	26059102	positive
lncRNA_33066.1	lncRNA_33066	3	26407508	26407824	positive
lncRNA_33207.2	lncRNA_33207	3	29855491	29867663	positive
lncRNA_33207.1	lncRNA_33207	3	29855491	29867755	positive
lncRNA_33207.3	lncRNA_33207	3	29855515	29867709	positive
lncRNA_33292.1	lncRNA_33292	3	32355563	32356274	positive
lncRNA_33375.1	lncRNA_33375	3	34184601	34184864	positive
lncRNA_33442.2	lncRNA_33442	3	35851858	35855462	positive
lncRNA_33611.1	lncRNA_33611	3	40363391	40363706	positive
lncRNA_33618.1	lncRNA_33618	3	40551206	40551599	positive
lncRNA_33627.1	lncRNA_33627	3	40726504	40726883	positive
lncRNA_33647.1	lncRNA_33647	3	41280736	41281184	positive
lncRNA_33844.1	lncRNA_33844	3	45297463	45298157	positive
lncRNA_33857.1	lncRNA_33857	3	45494269	45494870	positive
lncRNA_33866.1	lncRNA_33866	3	45582292	45582590	positive
lncRNA_33863.6	lncRNA_33863	3	45582292	45582624	positive
lncRNA_33863.7	lncRNA_33863	3	45580943	45633152	positive
lncRNA_33914.1	lncRNA_33914	3	46772754	46773028	positive
lncRNA_33954.1	lncRNA_33954	3	47662549	47663454	positive
lncRNA_34035.1	lncRNA_34035	3	48979534	48981714	positive
lncRNA_34068.1	lncRNA_34068	3	49576556	49576794	positive
lncRNA_34077.1	lncRNA_34077	3	49732449	49732664	positive
lncRNA_34295.1	lncRNA_34295	3	55114819	55116913	positive
lncRNA_34295.2	lncRNA_34295	3	55114828	55116913	positive
lncRNA_34314.1	lncRNA_34314	3	55251295	55252392	positive
lncRNA_34413.1	lncRNA_34413	3	58585176	58585834	positive
lncRNA_34432.1	lncRNA_34432	3	58984054	58984280	positive
lncRNA_34541.1	lncRNA_34541	3	62469708	62470654	positive
lncRNA_34565.1	lncRNA_34565	3	62760042	62760438	positive
lncRNA_34590.1	lncRNA_34590	3	63750999	63751402	positive
lncRNA_34597.1	lncRNA_34597	3	64077277	64080453	positive
lncRNA_34597.2	lncRNA_34597	3	64079019	64080433	positive
lncRNA_34724.2	lncRNA_34724	3	68814692	68816909	positive
lncRNA_34738.1	lncRNA_34738	3	69227592	69227858	positive
lncRNA_34812.1	lncRNA_34812	3	70147429	70147729	positive
lncRNA_34860.1	lncRNA_34860	3	71832963	71833224	positive
lncRNA_34883.1	lncRNA_34883	3	72919721	72921126	positive
lncRNA_34883.2	lncRNA_34883	3	72919723	72921126	positive
lncRNA_34885.2	lncRNA_34885	3	72946089	72950501	positive
lncRNA_34916.6	lncRNA_34916	3	73624243	73630659	positive
lncRNA_34916.7	lncRNA_34916	3	73624243	73630659	positive
lncRNA_34916.1	lncRNA_34916	3	73624243	73630663	positive
lncRNA_34916.2	lncRNA_34916	3	73624243	73630663	positive
lncRNA_35148.1	lncRNA_35148	3	78826427	78827393	positive
lncRNA_35157.1	lncRNA_35157	3	78949069	78949433	positive
lncRNA_35243.1	lncRNA_35243	3	81236843	81237111	positive
lncRNA_35257.1	lncRNA_35257	3	81364542	81365171	positive
lncRNA_35257.2	lncRNA_35257	3	81364570	81365166	positive
lncRNA_35277.1	lncRNA_35277	3	81858150	81858473	positive
lncRNA_35305.10	lncRNA_35305	3	83797920	83804626	positive
lncRNA_35305.12	lncRNA_35305	3	83798791	83804616	positive
lncRNA_35305.13	lncRNA_35305	3	83800548	83802205	positive
lncRNA_35410.1	lncRNA_35410	3	85139307	85139719	positive
lncRNA_35431.1	lncRNA_35431	3	85425644	85426264	positive
lncRNA_35442.1	lncRNA_35442	3	85537469	85537748	positive
lncRNA_35455.1	lncRNA_35455	3	85794234	85794508	positive
lncRNA_35474.1	lncRNA_35474	3	86795459	86796399	positive
lncRNA_35479.2	lncRNA_35479	3	86854009	86861393	positive
lncRNA_35493.1	lncRNA_35493	3	87289835	87302936	positive
lncRNA_35520.1	lncRNA_35520	3	87738732	87738994	positive
lncRNA_35532.1	lncRNA_35532	3	88512253	88512656	positive
lncRNA_35548.1	lncRNA_35548	3	88916265	88917063	positive
lncRNA_35627.1	lncRNA_35627	3	90832530	90832805	positive
lncRNA_35660.1	lncRNA_35660	3	91501407	91502362	positive
lncRNA_35702.2	lncRNA_35702	3	92572723	92599828	positive
lncRNA_35748.1	lncRNA_35748	3	93428418	93438334	positive
lncRNA_35749.1	lncRNA_35749	3	93429791	93431102	positive
lncRNA_35751.1	lncRNA_35751	3	93431547	93433045	positive
lncRNA_35884.1	lncRNA_35884	3	95827897	95828211	positive
lncRNA_35904.1	lncRNA_35904	3	96229086	96230065	positive
lncRNA_35975.1	lncRNA_35975	3	97658771	97659053	positive
lncRNA_35989.1	lncRNA_35989	3	98882555	98888378	positive
lncRNA_36013.1	lncRNA_36013	3	99526403	99526855	positive
lncRNA_36044.1	lncRNA_36044	3	100015102	100015417	positive
lncRNA_36366.3	lncRNA_36366	3	105263481	105274382	positive
lncRNA_36366.2	lncRNA_36366	3	105263481	105274395	positive
lncRNA_36366.4	lncRNA_36366	3	105263849	105274389	positive
lncRNA_36385.1	lncRNA_36385	3	105797430	105799715	positive
lncRNA_36391.1	lncRNA_36391	3	105805728	105808277	positive
lncRNA_36411.1	lncRNA_36411	3	106037870	106058457	positive
lncRNA_36413.2	lncRNA_36413	3	106043760	106045016	positive
lncRNA_36413.1	lncRNA_36413	3	106043760	106045036	positive
lncRNA_36417.1	lncRNA_36417	3	106046467	106049061	positive
lncRNA_36543.1	lncRNA_36543	3	109576701	109580440	positive
lncRNA_36548.1	lncRNA_36548	3	109675261	109681889	positive
lncRNA_36548.2	lncRNA_36548	3	109675263	109682112	positive
lncRNA_36572.1	lncRNA_36572	3	109943051	109945058	positive
lncRNA_36614.1	lncRNA_36614	3	111401964	111402317	positive
lncRNA_36615.1	lncRNA_36615	3	111402781	111403254	positive
lncRNA_36650.1	lncRNA_36650	3	111774046	111774338	positive
lncRNA_36704.1	lncRNA_36704	3	113083740	113138053	positive
lncRNA_36946.1	lncRNA_36946	3	118898636	118899017	positive
lncRNA_36950.3	lncRNA_36950	3	119028193	119134013	positive
lncRNA_36950.5	lncRNA_36950	3	119028193	119156280	positive
lncRNA_36950.8	lncRNA_36950	3	119472140	119476690	positive
lncRNA_36996.1	lncRNA_36996	3	120179202	120180821	positive
lncRNA_37069.1	lncRNA_37069	3	121768076	121773557	positive
lncRNA_37255.1	lncRNA_37255	3	126571084	126571367	positive
lncRNA_37354.2	lncRNA_37354	3	128834031	128841089	positive
lncRNA_37475.1	lncRNA_37475	3	132545899	132546394	positive
lncRNA_37476.1	lncRNA_37476	3	132546875	132548180	positive
lncRNA_37539.1	lncRNA_37539	3	133299651	133300191	positive
lncRNA_37564.1	lncRNA_37564	3	133698523	133699180	positive
lncRNA_37606.1	lncRNA_37606	3	134367773	134367978	positive
lncRNA_37611.1	lncRNA_37611	3	134580808	134581529	positive
lncRNA_37615.1	lncRNA_37615	3	134636378	134636670	positive
lncRNA_37616.1	lncRNA_37616	3	134636710	134639123	positive
lncRNA_37682.1	lncRNA_37682	3	137387767	137388924	positive
lncRNA_37697.15	lncRNA_37697	3	137839301	137842048	positive
lncRNA_37780.1	lncRNA_37780	3	139808542	139808767	positive
lncRNA_37783.1	lncRNA_37783	3	139837786	139841115	positive
lncRNA_37891.1	lncRNA_37891	3	143113210	143113619	positive
lncRNA_37969.1	lncRNA_37969	3	145820523	145820801	positive
lncRNA_37999.14	lncRNA_37999	3	146691094	146692832	positive
lncRNA_38006.1	lncRNA_38006	3	146858336	146859926	positive
lncRNA_38040.1	lncRNA_38040	3	147476256	147476725	positive
lncRNA_38040.2	lncRNA_38040	3	147476256	147476725	positive
lncRNA_38044.1	lncRNA_38044	3	147601325	147603137	positive
lncRNA_38173.1	lncRNA_38173	3	150937575	150945834	positive
lncRNA_38173.2	lncRNA_38173	3	150937578	150953529	positive
lncRNA_38372.1	lncRNA_38372	3	155526006	155526320	positive
lncRNA_38473.1	lncRNA_38473	3	157554611	157556076	positive
lncRNA_38473.2	lncRNA_38473	3	157554788	157556067	positive
lncRNA_38473.3	lncRNA_38473	3	157554918	157556076	positive
lncRNA_38634.2	lncRNA_38634	3	161143921	161147209	positive
lncRNA_38770.1	lncRNA_38770	3	164134868	164141659	positive
lncRNA_38784.1	lncRNA_38784	3	165271801	165272775	positive
lncRNA_38801.1	lncRNA_38801	3	165475197	165481537	positive
lncRNA_39000.1	lncRNA_39000	3	169983775	169985299	positive
lncRNA_39000.2	lncRNA_39000	3	169984170	169985261	positive
lncRNA_39047.12	lncRNA_39047	3	170847923	170851193	positive
lncRNA_39230.1	lncRNA_39230	3	176708890	176709331	positive
lncRNA_39258.5	lncRNA_39258	3	177382196	177390685	positive
lncRNA_39258.4	lncRNA_39258	3	177382196	177391547	positive
lncRNA_39280.1	lncRNA_39280	3	177811689	177812137	positive
lncRNA_39294.1	lncRNA_39294	3	178064126	178066820	positive
lncRNA_39298.1	lncRNA_39298	3	178124073	178124949	positive
lncRNA_39335.1	lncRNA_39335	3	179002894	179003129	positive
lncRNA_39343.1	lncRNA_39343	3	179113229	179114472	positive
lncRNA_39433.1	lncRNA_39433	3	181933186	181933402	positive
lncRNA_39450.1	lncRNA_39450	3	182800123	182808129	positive
lncRNA_39468.1	lncRNA_39468	3	183048342	183048996	positive
lncRNA_39491.1	lncRNA_39491	3	183513861	183516654	positive
lncRNA_39540.1	lncRNA_39540	3	184293320	184293836	positive
lncRNA_39727.1	lncRNA_39727	3	188049020	188049321	positive
lncRNA_39755.2	lncRNA_39755	3	188707319	188709269	positive
lncRNA_39771.1	lncRNA_39771	3	189140794	189141125	positive
lncRNA_39795.1	lncRNA_39795	3	189558554	189559341	positive
lncRNA_39803.1	lncRNA_39803	3	189705164	189705458	positive
lncRNA_39862.1	lncRNA_39862	3	191230379	191231503	positive
lncRNA_40101.2	lncRNA_40101	3	196341280	196350037	positive
lncRNA_40239.1	lncRNA_40239	3	198690430	198691002	positive
lncRNA_40365.1	lncRNA_40365	3	201462493	201462869	positive
lncRNA_40387.1	lncRNA_40387	3	201828585	201829193	positive
lncRNA_40402.1	lncRNA_40402	3	201976702	201977259	positive
lncRNA_40403.1	lncRNA_40403	3	201977715	201978364	positive
lncRNA_40422.1	lncRNA_40422	3	202368708	202369544	positive
lncRNA_40475.2	lncRNA_40475	3	203258691	203259300	positive
lncRNA_40492.1	lncRNA_40492	3	203804720	203805578	positive
lncRNA_40493.1	lncRNA_40493	3	203825685	203826985	positive
lncRNA_40494.1	lncRNA_40494	3	203829675	203830848	positive
lncRNA_40494.2	lncRNA_40494	3	203829684	203830849	positive
lncRNA_40496.1	lncRNA_40496	3	203857837	203858633	positive
lncRNA_40637.1	lncRNA_40637	3	206888978	206889285	positive
lncRNA_40709.1	lncRNA_40709	3	208797654	208798181	positive
lncRNA_40739.1	lncRNA_40739	3	209288051	209288250	positive
lncRNA_40763.1	lncRNA_40763	3	209737528	209742077	positive
lncRNA_40792.1	lncRNA_40792	3	210564059	210574210	positive
lncRNA_40795.1	lncRNA_40795	3	210612375	210613160	positive
lncRNA_40800.1	lncRNA_40800	3	210678562	210678891	positive
lncRNA_40838.1	lncRNA_40838	3	211752839	211753400	positive
lncRNA_40939.1	lncRNA_40939	3	214113123	214118550	positive
lncRNA_40939.4	lncRNA_40939	3	214115959	214118550	positive
lncRNA_40961.1	lncRNA_40961	3	214571642	214571841	positive
lncRNA_41016.1	lncRNA_41016	3	216036088	216036570	positive
lncRNA_41119.1	lncRNA_41119	3	218531076	218531305	positive
lncRNA_41217.4	lncRNA_41217	3	221896139	221899811	positive
lncRNA_41466.1	lncRNA_41466	3	227549178	227549692	positive
lncRNA_41466.2	lncRNA_41466	3	227549178	227549692	positive
lncRNA_41556.1	lncRNA_41556	3	230074403	230074657	positive
lncRNA_41563.1	lncRNA_41563	3	230171857	230172204	positive
lncRNA_41667.1	lncRNA_41667	3	231833224	231839872	positive
lncRNA_41711.1	lncRNA_41711	3	233086371	233087047	positive
lncRNA_41721.1	lncRNA_41721	3	233309415	233309699	positive
lncRNA_41725.1	lncRNA_41725	3	233360852	233361241	positive
lncRNA_41762.1	lncRNA_41762	3	234670489	234670695	positive
lncRNA_41771.1	lncRNA_41771	3	234814845	234815414	positive
lncRNA_41864.1	lncRNA_41864	3	236070547	236070767	positive
lncRNA_41877.1	lncRNA_41877	3	236590665	236591437	positive
lncRNA_41900.1	lncRNA_41900	3	236764076	236766573	positive
lncRNA_41936.1	lncRNA_41936	3	237359291	237360594	positive
lncRNA_41941.1	lncRNA_41941	3	237407193	237407426	positive
lncRNA_42126.1	lncRNA_42126	3	243020906	243100717	positive
lncRNA_42126.2	lncRNA_42126	3	243020906	243100717	positive
lncRNA_42126.4	lncRNA_42126	3	243077664	243123238	positive
lncRNA_42126.5	lncRNA_42126	3	243122735	243123257	positive
lncRNA_42225.1	lncRNA_42225	3	246065684	246073645	positive
lncRNA_42225.2	lncRNA_42225	3	246065684	246073645	positive
lncRNA_42289.1	lncRNA_42289	3	247919432	247920305	positive
lncRNA_42290.1	lncRNA_42290	3	247924264	247925742	positive
lncRNA_42437.1	lncRNA_42437	3	252561584	252561796	positive
lncRNA_42504.1	lncRNA_42504	3	254100597	254112948	positive
lncRNA_42504.2	lncRNA_42504	3	254100622	254110969	positive
lncRNA_42504.4	lncRNA_42504	3	254100702	254112901	positive
lncRNA_42504.3	lncRNA_42504	3	254100702	254112948	positive
lncRNA_42504.5	lncRNA_42504	3	254100714	254112901	positive
lncRNA_42724.1	lncRNA_42724	3	258525956	258562271	positive
lncRNA_42912.1	lncRNA_42912	3	263588531	263589398	positive
lncRNA_43109.1	lncRNA_43109	3	267615235	267615913	positive
lncRNA_43109.2	lncRNA_43109	3	267615244	267615824	positive
lncRNA_43110.1	lncRNA_43110	3	267626802	267627299	positive
lncRNA_43138.1	lncRNA_43138	3	268248164	268248849	positive
lncRNA_43297.1	lncRNA_43297	3	272562046	272562319	positive
lncRNA_43336.1	lncRNA_43336	3	273456275	273457204	positive
lncRNA_43414.1	lncRNA_43414	3	275198819	275199225	positive
lncRNA_43438.1	lncRNA_43438	3	275515240	275515561	positive
lncRNA_43536.1	lncRNA_43536	3	278582686	278583625	positive
lncRNA_43639.1	lncRNA_43639	3	280460817	280461218	positive
lncRNA_43751.4	lncRNA_43751	3	283001137	283004309	positive
lncRNA_43754.8	lncRNA_43754	3	283267822	283268336	positive
lncRNA_43876.1	lncRNA_43876	3	286325370	286332490	positive
lncRNA_43890.1	lncRNA_43890	3	286948563	286955454	positive
lncRNA_43890.2	lncRNA_43890	3	286948565	286955458	positive
lncRNA_43939.1	lncRNA_43939	3	288740396	288740839	positive
lncRNA_43942.1	lncRNA_43942	3	288747309	288747870	positive
lncRNA_43981.1	lncRNA_43981	3	289351099	289351420	positive
lncRNA_44184.1	lncRNA_44184	3	294177260	294177580	positive
lncRNA_44249.2	lncRNA_44249	3	295446753	295448849	positive
lncRNA_44277.1	lncRNA_44277	3	295651367	295652026	positive
lncRNA_44337.1	lncRNA_44337	3	297106574	297107425	positive
lncRNA_44398.1	lncRNA_44398	3	298390204	298390498	positive
lncRNA_44400.1	lncRNA_44400	3	298413743	298414065	positive
lncRNA_44576.1	lncRNA_44576	3	302604355	302606104	positive
lncRNA_44659.1	lncRNA_44659	3	306336697	306337117	positive
lncRNA_44674.1	lncRNA_44674	3	306773919	306774204	positive
lncRNA_44690.1	lncRNA_44690	3	307315777	307316917	positive
lncRNA_44705.3	lncRNA_44705	3	307543684	307553964	positive
lncRNA_44755.1	lncRNA_44755	3	308669873	308677404	positive
lncRNA_44969.1	lncRNA_44969	3	313458643	313463756	positive
lncRNA_45151.1	lncRNA_45151	3	317751290	317752608	positive
lncRNA_45191.1	lncRNA_45191	3	318821699	318822056	positive
lncRNA_45197.1	lncRNA_45197	3	318869306	318870105	positive
lncRNA_45244.1	lncRNA_45244	3	319495684	319496560	positive
lncRNA_45466.1	lncRNA_45466	3	325153716	325154242	positive
lncRNA_45481.1	lncRNA_45481	3	325523069	325523845	positive
lncRNA_45483.1	lncRNA_45483	3	325530397	325530935	positive
lncRNA_45485.1	lncRNA_45485	3	325539625	325540234	positive
lncRNA_45487.1	lncRNA_45487	3	325554111	325554476	positive
lncRNA_45488.1	lncRNA_45488	3	325555183	325555396	positive
lncRNA_45490.1	lncRNA_45490	3	325559788	325560613	positive
lncRNA_45494.1	lncRNA_45494	3	325610964	325612089	positive
lncRNA_45496.1	lncRNA_45496	3	325636071	325639746	positive
lncRNA_45498.1	lncRNA_45498	3	325639983	325640676	positive
lncRNA_45501.1	lncRNA_45501	3	325648751	325651047	positive
lncRNA_45504.1	lncRNA_45504	3	325664464	325665250	positive
lncRNA_45524.1	lncRNA_45524	3	325728866	325729300	positive
lncRNA_45529.1	lncRNA_45529	3	325757234	325757963	positive
lncRNA_45532.1	lncRNA_45532	3	325764689	325765009	positive
lncRNA_45538.1	lncRNA_45538	3	325775485	325776522	positive
lncRNA_45554.1	lncRNA_45554	3	325889546	325889831	positive
lncRNA_45556.1	lncRNA_45556	3	325890531	325891633	positive
lncRNA_45561.1	lncRNA_45561	3	325906944	325907688	positive
lncRNA_45568.1	lncRNA_45568	3	325928028	325928585	positive
lncRNA_45587.1	lncRNA_45587	3	326065109	326068563	positive
lncRNA_45709.1	lncRNA_45709	3	329398264	329398899	positive
lncRNA_45762.1	lncRNA_45762	3	330968728	330969863	positive
lncRNA_45909.1	lncRNA_45909	3	334431250	334431826	positive
lncRNA_45928.1	lncRNA_45928	3	335075200	335075938	positive
lncRNA_46009.1	lncRNA_46009	3	336970464	336970681	positive
lncRNA_46388.1	lncRNA_46388	3	342258647	342259325	positive
lncRNA_46546.1	lncRNA_46546	3	347470564	347470766	positive
lncRNA_46602.1	lncRNA_46602	3	349229085	349229428	positive
lncRNA_46932.1	lncRNA_46932	3	356854236	356866709	positive
lncRNA_46975.1	lncRNA_46975	3	357572753	357573013	positive
lncRNA_47013.1	lncRNA_47013	3	358527030	358527437	positive
lncRNA_47062.1	lncRNA_47062	3	359449175	359449808	positive
lncRNA_47123.1	lncRNA_47123	3	360645864	360646578	positive
lncRNA_47274.1	lncRNA_47274	3	364978742	364979208	positive
lncRNA_47290.1	lncRNA_47290	3	365365590	365366411	positive
lncRNA_47369.1	lncRNA_47369	3	367233999	367234512	positive
lncRNA_47424.1	lncRNA_47424	3	368314367	368315797	positive
lncRNA_47426.1	lncRNA_47426	3	368316053	368317392	positive
lncRNA_47473.1	lncRNA_47473	3	369073216	369073569	positive
lncRNA_47475.7	lncRNA_47475	3	369271749	369273561	positive
lncRNA_47533.1	lncRNA_47533	3	370333984	370334251	positive
lncRNA_47562.1	lncRNA_47562	3	371353842	371354070	positive
lncRNA_47580.1	lncRNA_47580	3	371516370	371516801	positive
lncRNA_47656.1	lncRNA_47656	3	373231022	373234204	positive
lncRNA_47656.2	lncRNA_47656	3	373233771	373234194	positive
lncRNA_47676.1	lncRNA_47676	3	373756228	373756449	positive
lncRNA_47720.1	lncRNA_47720	3	374440289	374447456	positive
lncRNA_47734.2	lncRNA_47734	3	374723306	374723983	positive
lncRNA_47734.1	lncRNA_47734	3	374723306	374724204	positive
lncRNA_47820.1	lncRNA_47820	3	376990658	376991398	positive
lncRNA_47866.1	lncRNA_47866	3	378834943	378836019	positive
lncRNA_47975.2	lncRNA_47975	3	380999405	380999816	positive
lncRNA_47990.1	lncRNA_47990	3	381128219	381129493	positive
lncRNA_47990.2	lncRNA_47990	3	381128672	381129444	positive
lncRNA_48092.1	lncRNA_48092	3	383915689	383916639	positive
lncRNA_48244.1	lncRNA_48244	3	388873315	388873887	positive
lncRNA_48249.1	lncRNA_48249	3	389100131	389100560	positive
lncRNA_48249.2	lncRNA_48249	3	389100131	389100560	positive
lncRNA_48276.1	lncRNA_48276	3	389605655	389606233	positive
lncRNA_48298.1	lncRNA_48298	3	390285967	390286187	positive
lncRNA_48382.1	lncRNA_48382	3	392979603	392981169	positive
lncRNA_48383.1	lncRNA_48383	3	392981987	392985347	positive
lncRNA_48395.1	lncRNA_48395	3	393156213	393156646	positive
lncRNA_48435.1	lncRNA_48435	3	394714134	394714628	positive
lncRNA_48441.1	lncRNA_48441	3	394722916	394725598	positive
lncRNA_48442.1	lncRNA_48442	3	394727723	394728715	positive
lncRNA_48443.1	lncRNA_48443	3	394731666	394733016	positive
lncRNA_48444.1	lncRNA_48444	3	394736748	394737193	positive
lncRNA_48446.1	lncRNA_48446	3	394741569	394745060	positive
lncRNA_48450.1	lncRNA_48450	3	394822470	394844306	positive
lncRNA_48451.1	lncRNA_48451	3	394838127	394850873	positive
lncRNA_48454.1	lncRNA_48454	3	394873548	394875293	positive
lncRNA_48466.1	lncRNA_48466	3	395009880	395010706	positive
lncRNA_48467.1	lncRNA_48467	3	395016969	395018038	positive
lncRNA_48518.1	lncRNA_48518	3	395413351	395415607	positive
lncRNA_48519.1	lncRNA_48519	3	395365547	395366034	positive
lncRNA_48524.1	lncRNA_48524	3	395367546	395372854	positive
lncRNA_48525.1	lncRNA_48525	3	395384760	395386617	positive
lncRNA_48516.3	lncRNA_48516	3	395386671	395388634	positive
lncRNA_48638.1	lncRNA_48638	3	397157412	397157689	positive
lncRNA_48665.1	lncRNA_48665	3	398051197	398051919	positive
lncRNA_48685.1	lncRNA_48685	3	398519203	398520176	positive
lncRNA_48688.1	lncRNA_48688	3	398602729	398689170	positive
lncRNA_48701.1	lncRNA_48701	3	399117766	399118472	positive
lncRNA_48710.1	lncRNA_48710	3	399438772	399440629	positive
lncRNA_48729.1	lncRNA_48729	3	400530866	400531394	positive
lncRNA_48755.1	lncRNA_48755	3	400884054	400916521	positive
lncRNA_48762.1	lncRNA_48762	3	401099244	401103047	positive
lncRNA_48762.2	lncRNA_48762	3	401099271	401103066	positive
lncRNA_48764.1	lncRNA_48764	3	401154101	401154621	positive
lncRNA_48777.1	lncRNA_48777	3	401428411	401429821	positive
lncRNA_48971.1	lncRNA_48971	3	406323552	406323779	positive
lncRNA_49041.1	lncRNA_49041	3	407531655	407532099	positive
lncRNA_49077.1	lncRNA_49077	3	408126152	408137992	positive
lncRNA_49082.1	lncRNA_49082	3	408167994	408168405	positive
lncRNA_49083.1	lncRNA_49083	3	408175983	408176634	positive
lncRNA_49179.1	lncRNA_49179	3	409744003	409744343	positive
lncRNA_49264.1	lncRNA_49264	NIGP01000056	22932	24081	positive
lncRNA_49275.1	lncRNA_49275	NIGP01000060	1381	30614	positive
lncRNA_49275.2	lncRNA_49275	NIGP01000060	1466	40700	positive
lncRNA_49309.1	lncRNA_49309	NIGP01000081	6221	43611	positive
lncRNA_49309.2	lncRNA_49309	NIGP01000081	6334	7763	positive
lncRNA_49347.1	lncRNA_49347	NIGP01000104	13093	13425	positive
lncRNA_49355.1	lncRNA_49355	NIGP01000108	2473	3029	positive
lncRNA_49377.2	lncRNA_49377	NIGP01000121	10462	21389	positive
lncRNA_49433.1	lncRNA_49433	NIGP01000152	1027	2524	positive
lncRNA_49434.1	lncRNA_49434	NIGP01000152	9764	10937	positive
lncRNA_49603.1	lncRNA_49603	NIGP01000210	50100	50464	positive
lncRNA_49654.1	lncRNA_49654	NIGP01000239	19121	19413	positive
lncRNA_49677.1	lncRNA_49677	NIGP01000252	13432	14015	positive
lncRNA_49680.1	lncRNA_49680	NIGP01000252	43016	45420	positive
lncRNA_49821.1	lncRNA_49821	NIGP01000322	60233	60958	positive
lncRNA_49835.1	lncRNA_49835	NIGP01000338	7778	8178	positive
lncRNA_49836.1	lncRNA_49836	NIGP01000338	9310	9568	positive
lncRNA_49839.1	lncRNA_49839	NIGP01000338	22822	23850	positive
lncRNA_49868.1	lncRNA_49868	NIGP01000358	6669	14846	positive
lncRNA_49868.2	lncRNA_49868	NIGP01000358	6678	14857	positive
lncRNA_49868.3	lncRNA_49868	NIGP01000358	6714	14846	positive
lncRNA_49881.1	lncRNA_49881	NIGP01000365	2339	2609	positive
lncRNA_49909.1	lncRNA_49909	NIGP01000381	32856	34182	positive
lncRNA_49914.1	lncRNA_49914	NIGP01000384	3435	3726	positive
lncRNA_49919.1	lncRNA_49919	NIGP01000386	26568	42233	positive
lncRNA_49940.1	lncRNA_49940	NIGP01000403	38923	40211	positive
lncRNA_49940.2	lncRNA_49940	NIGP01000403	39085	40009	positive
lncRNA_49957.1	lncRNA_49957	NIGP01000414	30492	53140	positive
lncRNA_50092.1	lncRNA_50092	NIGP01000495	34499	35380	positive
lncRNA_50189.1	lncRNA_50189	NIGP01000550	23409	24022	positive
lncRNA_50196.1	lncRNA_50196	NIGP01000553	7809	8286	positive
lncRNA_50224.2	lncRNA_50224	NIGP01000569	5670	7604	positive
lncRNA_50293.1	lncRNA_50293	NIGP01000610	1	400	positive
lncRNA_50296.2	lncRNA_50296	NIGP01000610	2205	5501	positive
lncRNA_50307.1	lncRNA_50307	NIGP01000614	1987	2559	positive
lncRNA_50308.1	lncRNA_50308	NIGP01000614	3406	4185	positive
lncRNA_50309.1	lncRNA_50309	NIGP01000614	8752	9064	positive
lncRNA_50310.1	lncRNA_50310	NIGP01000614	11060	11556	positive
lncRNA_50325.1	lncRNA_50325	NIGP01000623	16205	16583	positive
lncRNA_50325.2	lncRNA_50325	NIGP01000623	16274	16607	positive
lncRNA_50325.3	lncRNA_50325	NIGP01000623	16281	16583	positive
lncRNA_50333.1	lncRNA_50333	NIGP01000627	68353	68834	positive
lncRNA_50333.2	lncRNA_50333	NIGP01000627	68401	68777	positive
lncRNA_50334.1	lncRNA_50334	NIGP01000628	6806	14468	positive
lncRNA_50364.1	lncRNA_50364	NIGP01000642	19438	20490	positive
lncRNA_50386.1	lncRNA_50386	NIGP01000656	17377	17656	positive
lncRNA_50406.1	lncRNA_50406	NIGP01000664	5711	6596	positive
lncRNA_50461.1	lncRNA_50461	NIGP01000702	20864	21514	positive
lncRNA_50462.1	lncRNA_50462	NIGP01000702	25755	26203	positive
lncRNA_50542.1	lncRNA_50542	NIGP01000744	17694	20543	positive
lncRNA_50616.1	lncRNA_50616	NIGP01000779	20309	20701	positive
lncRNA_50729.1	lncRNA_50729	NIGP01000838	3128	8431	positive
lncRNA_50740.1	lncRNA_50740	NIGP01000843	20379	20693	positive
lncRNA_50759.1	lncRNA_50759	NIGP01000850	1903	2662	positive
lncRNA_50800.1	lncRNA_50800	NIGP01000873	6671	7674	positive
lncRNA_50813.1	lncRNA_50813	NIGP01000886	10527	11063	positive
lncRNA_50841.1	lncRNA_50841	NIGP01000893	37001	37223	positive
lncRNA_50890.1	lncRNA_50890	NIGP01000936	15151	15953	positive
lncRNA_50908.1	lncRNA_50908	NIGP01000942	4912	5160	positive
lncRNA_50936.1	lncRNA_50936	NIGP01000958	392	1161	positive
lncRNA_50941.1	lncRNA_50941	NIGP01000958	44533	44911	positive
lncRNA_50970.1	lncRNA_50970	NIGP01000968	168200	168483	positive
lncRNA_50991.2	lncRNA_50991	NIGP01000976	102928	119320	positive
lncRNA_50991.3	lncRNA_50991	NIGP01000976	118191	132362	positive
lncRNA_51013.1	lncRNA_51013	NIGP01000992	9914	10744	positive
lncRNA_51013.2	lncRNA_51013	NIGP01000992	9936	10616	positive
lncRNA_51020.1	lncRNA_51020	NIGP01001002	25424	26001	positive
lncRNA_51026.1	lncRNA_51026	NIGP01001005	7615	9070	positive
lncRNA_51042.1	lncRNA_51042	NIGP01001013	2625	12336	positive
lncRNA_51042.2	lncRNA_51042	NIGP01001013	2704	12273	positive
lncRNA_51055.1	lncRNA_51055	NIGP01001018	17038	19270	positive
lncRNA_51056.1	lncRNA_51056	NIGP01001018	20261	20482	positive
lncRNA_51077.1	lncRNA_51077	NIGP01001025	27664	29250	positive
lncRNA_51123.1	lncRNA_51123	NIGP01001052	4032	5512	positive
lncRNA_51132.1	lncRNA_51132	NIGP01001056	18795	19220	positive
lncRNA_51142.1	lncRNA_51142	NIGP01001061	936	1288	positive
lncRNA_51152.1	lncRNA_51152	NIGP01001064	14698	15219	positive
lncRNA_51195.1	lncRNA_51195	NIGP01001086	38037	38506	positive
lncRNA_51217.1	lncRNA_51217	NIGP01001105	3349	3741	positive
lncRNA_51263.1	lncRNA_51263	NIGP01001180	11075	11990	positive
lncRNA_51263.2	lncRNA_51263	NIGP01001180	11087	11775	positive
lncRNA_51265.1	lncRNA_51265	NIGP01001180	17777	18328	positive
lncRNA_51274.1	lncRNA_51274	NIGP01001190	11300	22131	positive
lncRNA_51290.1	lncRNA_51290	NIGP01001210	8008	8821	positive
lncRNA_51304.1	lncRNA_51304	NIGP01001221	11613	12029	positive
lncRNA_51347.1	lncRNA_51347	NIGP01001254	11322	12664	positive
lncRNA_51415.1	lncRNA_51415	NIGP01001329	22583	22868	positive
lncRNA_51416.1	lncRNA_51416	NIGP01001329	30188	30519	positive
lncRNA_51431.1	lncRNA_51431	NIGP01001343	24323	24766	positive
lncRNA_51439.1	lncRNA_51439	NIGP01001351	20595	20865	positive
lncRNA_51443.1	lncRNA_51443	NIGP01001354	14525	15938	positive
lncRNA_51455.1	lncRNA_51455	NIGP01001366	3419	10102	positive
lncRNA_51455.2	lncRNA_51455	NIGP01001366	7704	10149	positive
lncRNA_51456.1	lncRNA_51456	NIGP01001366	17128	17847	positive
lncRNA_51467.1	lncRNA_51467	NIGP01001381	24477	24796	positive
lncRNA_51494.1	lncRNA_51494	NIGP01001404	17004	17293	positive
lncRNA_51509.1	lncRNA_51509	NIGP01001414	8655	9226	positive
lncRNA_51521.1	lncRNA_51521	NIGP01001427	228	1314	positive
lncRNA_51521.2	lncRNA_51521	NIGP01001427	360	1138	positive
lncRNA_51528.1	lncRNA_51528	NIGP01001435	7515	9040	positive
lncRNA_51536.1	lncRNA_51536	NIGP01001446	16185	16869	positive
lncRNA_51583.1	lncRNA_51583	NIGP01001486	8700	9246	positive
lncRNA_51634.1	lncRNA_51634	NIGP01001519	18823	19144	positive
lncRNA_51639.1	lncRNA_51639	NIGP01001521	36351	36824	positive
lncRNA_51654.1	lncRNA_51654	NIGP01001533	30225	32324	positive
lncRNA_51701.1	lncRNA_51701	NIGP01001557	25433	25770	positive
lncRNA_51715.1	lncRNA_51715	NIGP01001569	597	998	positive
lncRNA_51726.4	lncRNA_51726	NIGP01001575	32610	33784	positive
lncRNA_51730.1	lncRNA_51730	NIGP01001578	3876	4867	positive
lncRNA_51747.1	lncRNA_51747	NIGP01001584	18831	19078	positive
lncRNA_51758.1	lncRNA_51758	NIGP01001591	2415	2912	positive
lncRNA_51781.1	lncRNA_51781	NIGP01001610	12429	14033	positive
lncRNA_51802.1	lncRNA_51802	NIGP01001626	8	11118	positive
lncRNA_51802.2	lncRNA_51802	NIGP01001626	9	11132	positive
lncRNA_51802.3	lncRNA_51802	NIGP01001626	10271	11079	positive
lncRNA_51808.1	lncRNA_51808	NIGP01001633	10004	10597	positive
lncRNA_51851.1	lncRNA_51851	NIGP01001659	13331	16623	positive
lncRNA_51856.1	lncRNA_51856	NIGP01001665	4650	16185	positive
lncRNA_51860.1	lncRNA_51860	NIGP01001669	10494	10883	positive
lncRNA_51872.1	lncRNA_51872	NIGP01001672	16236	18003	positive
lncRNA_51907.1	lncRNA_51907	NIGP01001699	20895	21367	positive
lncRNA_51909.1	lncRNA_51909	NIGP01001699	29060	29551	positive
lncRNA_51909.2	lncRNA_51909	NIGP01001699	29061	29580	positive
lncRNA_51981.1	lncRNA_51981	NIGP01001727	34710	35279	positive
lncRNA_51994.1	lncRNA_51994	NIGP01001737	16221	16923	positive
lncRNA_51996.1	lncRNA_51996	NIGP01001737	23963	25360	positive
lncRNA_52053.1	lncRNA_52053	NIGP01001766	17836	19077	positive
lncRNA_52053.2	lncRNA_52053	NIGP01001766	17861	18568	positive
lncRNA_52064.1	lncRNA_52064	NIGP01001768	50364	50611	positive
lncRNA_52066.1	lncRNA_52066	NIGP01001769	1171	1410	positive
lncRNA_52146.1	lncRNA_52146	NIGP01001808	48389	50546	positive
lncRNA_52146.2	lncRNA_52146	NIGP01001808	48476	50494	positive
lncRNA_52146.3	lncRNA_52146	NIGP01001808	48688	50494	positive
lncRNA_52146.4	lncRNA_52146	NIGP01001808	48701	50494	positive
lncRNA_52147.1	lncRNA_52147	NIGP01001808	63106	63382	positive
lncRNA_52159.1	lncRNA_52159	NIGP01001808	123514	124540	positive
lncRNA_52180.1	lncRNA_52180	NIGP01001825	30302	30800	positive
lncRNA_52212.1	lncRNA_52212	NIGP01001841	3154	3744	positive
lncRNA_52221.1	lncRNA_52221	NIGP01001844	23224	29201	positive
lncRNA_52227.4	lncRNA_52227	NIGP01001844	99240	100218	positive
lncRNA_52280.1	lncRNA_52280	NIGP01001874	37588	38776	positive
lncRNA_52282.1	lncRNA_52282	NIGP01001874	59129	59728	positive
lncRNA_52283.1	lncRNA_52283	NIGP01001874	66735	68374	positive
lncRNA_52308.1	lncRNA_52308	NIGP01001877	574292	579554	positive
lncRNA_52308.2	lncRNA_52308	NIGP01001877	574311	579649	positive
lncRNA_52312.1	lncRNA_52312	NIGP01001878	3583	18875	positive
lncRNA_52312.2	lncRNA_52312	NIGP01001878	4176	18866	positive
lncRNA_52332.1	lncRNA_52332	NIGP01001898	9180	18832	positive
lncRNA_52345.1	lncRNA_52345	NIGP01001908	61644	62123	positive
lncRNA_52382.1	lncRNA_52382	NIGP01001922	2509	22786	positive
lncRNA_52416.1	lncRNA_52416	NIGP01001936	26410	27827	positive
lncRNA_52418.1	lncRNA_52418	NIGP01001942	3518	3754	positive
lncRNA_52433.1	lncRNA_52433	NIGP01001945	73054	74051	positive
lncRNA_52467.1	lncRNA_52467	NIGP01001960	16928	17221	positive
lncRNA_52474.1	lncRNA_52474	NIGP01001967	2508	3525	positive
lncRNA_52483.1	lncRNA_52483	NIGP01001975	140	2448	positive
lncRNA_52552.1	lncRNA_52552	NIGP01002013	19685	19931	positive
lncRNA_52553.1	lncRNA_52553	NIGP01002013	21894	22190	positive
lncRNA_52647.1	lncRNA_52647	NIGP01002053	24750	25108	positive
lncRNA_52661.1	lncRNA_52661	NIGP01002059	17898	18369	positive
lncRNA_52667.1	lncRNA_52667	NIGP01002067	17086	31660	positive
lncRNA_52670.1	lncRNA_52670	NIGP01002068	49866	52600	positive
lncRNA_52682.4	lncRNA_52682	NIGP01002077	13936	14886	positive
lncRNA_52683.1	lncRNA_52683	NIGP01002077	34547	34928	positive
lncRNA_52808.1	lncRNA_52808	NIGP01002129	2221	2609	positive
lncRNA_52826.1	lncRNA_52826	NIGP01002153	415	618	positive
lncRNA_52860.1	lncRNA_52860	NIGP01002177	30121	30841	positive
lncRNA_52873.1	lncRNA_52873	NIGP01002180	31382	31714	positive
lncRNA_52882.1	lncRNA_52882	NIGP01002186	17512	17809	positive
lncRNA_52888.1	lncRNA_52888	NIGP01002188	8556	59509	positive
lncRNA_52909.1	lncRNA_52909	NIGP01002204	15155	25288	positive
lncRNA_52915.1	lncRNA_52915	NIGP01002209	74982	75202	positive
lncRNA_52975.1	lncRNA_52975	NIGP01002237	11048	11964	positive
lncRNA_53016.1	lncRNA_53016	NIGP01002265	2818	4238	positive
lncRNA_53066.1	lncRNA_53066	NIGP01002286	119615	119880	positive
lncRNA_124.1	lncRNA_124	1	3492874	3493290	negative
lncRNA_206.1	lncRNA_206	1	5357404	5357621	negative
lncRNA_228.1	lncRNA_228	1	6412336	6471052	negative
lncRNA_248.1	lncRNA_248	1	6885272	6885828	negative
lncRNA_255.1	lncRNA_255	1	6955919	6957040	negative
lncRNA_378.1	lncRNA_378	1	9765131	9765342	negative
lncRNA_458.3	lncRNA_458	1	12949308	12952187	negative
lncRNA_645.1	lncRNA_645	1	18187156	18193010	negative
lncRNA_726.1	lncRNA_726	1	19859762	19863205	negative
lncRNA_736.1	lncRNA_736	1	20305153	20305714	negative
lncRNA_793.1	lncRNA_793	1	21984077	21984553	negative
lncRNA_842.1	lncRNA_842	1	22862495	22862855	negative
lncRNA_848.1	lncRNA_848	1	22923849	22924143	negative
lncRNA_855.1	lncRNA_855	1	23037412	23037768	negative
lncRNA_890.1	lncRNA_890	1	23526433	23527421	negative
lncRNA_1008.1	lncRNA_1008	1	25408005	25408312	negative
lncRNA_1018.1	lncRNA_1018	1	25853698	25854224	negative
lncRNA_1084.1	lncRNA_1084	1	27483067	27484647	negative
lncRNA_1175.1	lncRNA_1175	1	29500073	29500780	negative
lncRNA_1175.2	lncRNA_1175	1	29500141	29500616	negative
lncRNA_1194.1	lncRNA_1194	1	30171520	30171922	negative
lncRNA_1361.1	lncRNA_1361	1	35171436	35171721	negative
lncRNA_1417.1	lncRNA_1417	1	36208796	36211501	negative
lncRNA_1427.1	lncRNA_1427	1	36724036	36724834	negative
lncRNA_1466.1	lncRNA_1466	1	37419308	37419644	negative
lncRNA_1553.1	lncRNA_1553	1	39758022	39765095	negative
lncRNA_1597.1	lncRNA_1597	1	40476722	40477377	negative
lncRNA_1640.1	lncRNA_1640	1	41631727	41632003	negative
lncRNA_1643.4	lncRNA_1643	1	41665624	41688901	negative
lncRNA_1644.2	lncRNA_1644	1	41689107	41689792	negative
lncRNA_1644.1	lncRNA_1644	1	41689107	41705162	negative
lncRNA_1707.1	lncRNA_1707	1	43295598	43298597	negative
lncRNA_1921.1	lncRNA_1921	1	48479716	48480077	negative
lncRNA_1951.1	lncRNA_1951	1	49050299	49076715	negative
lncRNA_2206.1	lncRNA_2206	1	54969462	54970450	negative
lncRNA_2244.5	lncRNA_2244	1	55546245	55550142	negative
lncRNA_2244.6	lncRNA_2244	1	55546245	55550142	negative
lncRNA_2317.1	lncRNA_2317	1	57660137	57661095	negative
lncRNA_2317.2	lncRNA_2317	1	57660164	57660817	negative
lncRNA_2695.1	lncRNA_2695	1	66965137	66965979	negative
lncRNA_2723.1	lncRNA_2723	1	68156920	68157248	negative
lncRNA_2736.1	lncRNA_2736	1	68634409	68635096	negative
lncRNA_3059.1	lncRNA_3059	1	76921499	76921863	negative
lncRNA_3067.1	lncRNA_3067	1	77109999	77110394	negative
lncRNA_3184.1	lncRNA_3184	1	80579921	80580121	negative
lncRNA_3279.1	lncRNA_3279	1	82306476	82306790	negative
lncRNA_3359.1	lncRNA_3359	1	84528308	84528882	negative
lncRNA_3552.1	lncRNA_3552	1	89107443	89107740	negative
lncRNA_3673.2	lncRNA_3673	1	91838844	91846548	negative
lncRNA_3681.1	lncRNA_3681	1	91972172	91973127	negative
lncRNA_3681.2	lncRNA_3681	1	91972501	91973137	negative
lncRNA_3815.1	lncRNA_3815	1	95451016	95529237	negative
lncRNA_3858.1	lncRNA_3858	1	96519421	96519874	negative
lncRNA_4266.2	lncRNA_4266	1	105954193	105958896	negative
lncRNA_4269.1	lncRNA_4269	1	105970602	105971466	negative
lncRNA_4329.1	lncRNA_4329	1	107485888	107492719	negative
lncRNA_4352.1	lncRNA_4352	1	108152245	108155556	negative
lncRNA_4406.1	lncRNA_4406	1	109355509	109356077	negative
lncRNA_4407.1	lncRNA_4407	1	109371296	109371524	negative
lncRNA_4408.1	lncRNA_4408	1	109371936	109372185	negative
lncRNA_4409.1	lncRNA_4409	1	109387646	109388077	negative
lncRNA_4433.1	lncRNA_4433	1	110142170	110142732	negative
lncRNA_4433.2	lncRNA_4433	1	110142269	110142748	negative
lncRNA_4468.1	lncRNA_4468	1	110991219	110999450	negative
lncRNA_4569.1	lncRNA_4569	1	113859730	113859929	negative
lncRNA_4608.1	lncRNA_4608	1	114845531	114846627	negative
lncRNA_4646.2	lncRNA_4646	1	116279106	116282110	negative
lncRNA_4683.1	lncRNA_4683	1	117075989	117076542	negative
lncRNA_4697.1	lncRNA_4697	1	117348875	117349083	negative
lncRNA_4717.1	lncRNA_4717	1	117962282	117963906	negative
lncRNA_4732.1	lncRNA_4732	1	118299799	118300327	negative
lncRNA_4740.1	lncRNA_4740	1	118422422	118422693	negative
lncRNA_4755.1	lncRNA_4755	1	118655322	118689234	negative
lncRNA_4758.1	lncRNA_4758	1	118683783	118684378	negative
lncRNA_4785.1	lncRNA_4785	1	119330100	119335438	negative
lncRNA_4986.10	lncRNA_4986	1	124721122	124722810	negative
lncRNA_5017.4	lncRNA_5017	1	125137767	125139776	negative
lncRNA_5020.6	lncRNA_5020	1	125277560	125300258	negative
lncRNA_5041.1	lncRNA_5041	1	126042937	126050676	negative
lncRNA_5094.1	lncRNA_5094	1	127122932	127123155	negative
lncRNA_5244.1	lncRNA_5244	1	131861168	131861459	negative
lncRNA_5311.1	lncRNA_5311	1	133889736	133890349	negative
lncRNA_5430.1	lncRNA_5430	1	136028625	136029280	negative
lncRNA_5508.1	lncRNA_5508	1	137877266	137877827	negative
lncRNA_5508.2	lncRNA_5508	1	137877296	137877656	negative
lncRNA_5524.1	lncRNA_5524	1	138419427	138420090	negative
lncRNA_5568.1	lncRNA_5568	1	139842630	139843568	negative
lncRNA_5568.2	lncRNA_5568	1	139842820	139843633	negative
lncRNA_5589.1	lncRNA_5589	1	140318921	140319161	negative
lncRNA_5632.1	lncRNA_5632	1	140957287	140959221	negative
lncRNA_5717.1	lncRNA_5717	1	142659296	142661644	negative
lncRNA_5717.2	lncRNA_5717	1	142661008	142661644	negative
lncRNA_5891.1	lncRNA_5891	1	145156586	145156978	negative
lncRNA_6072.1	lncRNA_6072	1	148835028	148835322	negative
lncRNA_6091.2	lncRNA_6091	1	149043682	149044335	negative
lncRNA_6117.1	lncRNA_6117	1	149320450	149327475	negative
lncRNA_6117.2	lncRNA_6117	1	149320463	149327407	negative
lncRNA_6141.2	lncRNA_6141	1	150349086	150350071	negative
lncRNA_6384.1	lncRNA_6384	1	154234561	154237001	negative
lncRNA_6427.1	lncRNA_6427	1	154832903	154833231	negative
lncRNA_6492.1	lncRNA_6492	1	155701240	155702608	negative
lncRNA_6790.1	lncRNA_6790	1	162207657	162208210	negative
lncRNA_6866.1	lncRNA_6866	1	164616563	164617309	negative
lncRNA_6866.2	lncRNA_6866	1	164616601	164617309	negative
lncRNA_6896.1	lncRNA_6896	1	165181692	165182071	negative
lncRNA_6934.7	lncRNA_6934	1	166228921	166381307	negative
lncRNA_7004.2	lncRNA_7004	1	167604692	167609641	negative
lncRNA_7024.1	lncRNA_7024	1	167811269	167816019	negative
lncRNA_7026.1	lncRNA_7026	1	167819885	167834406	negative
lncRNA_7026.2	lncRNA_7026	1	167819885	167834406	negative
lncRNA_7288.1	lncRNA_7288	1	173665921	173676155	negative
lncRNA_7311.1	lncRNA_7311	1	174348368	174348832	negative
lncRNA_7316.1	lncRNA_7316	1	174383348	174384460	negative
lncRNA_7376.1	lncRNA_7376	1	175818246	175818612	negative
lncRNA_7410.1	lncRNA_7410	1	176335591	176336453	negative
lncRNA_7471.1	lncRNA_7471	1	177763515	177764389	negative
lncRNA_7471.2	lncRNA_7471	1	177763698	177764106	negative
lncRNA_7508.1	lncRNA_7508	1	178664966	178665386	negative
lncRNA_7508.2	lncRNA_7508	1	178664967	178665795	negative
lncRNA_7508.3	lncRNA_7508	1	178665439	178665795	negative
lncRNA_7519.3	lncRNA_7519	1	178987460	178988219	negative
lncRNA_7751.2	lncRNA_7751	1	183987895	183989083	negative
lncRNA_7771.1	lncRNA_7771	1	184169738	184170406	negative
lncRNA_7859.1	lncRNA_7859	1	186583958	186584528	negative
lncRNA_7914.1	lncRNA_7914	1	187933395	187938527	negative
lncRNA_7915.1	lncRNA_7915	1	187938764	187941871	negative
lncRNA_7915.2	lncRNA_7915	1	187938773	187941317	negative
lncRNA_7919.1	lncRNA_7919	1	188224841	188225665	negative
lncRNA_8041.1	lncRNA_8041	1	190408291	190408661	negative
lncRNA_8463.1	lncRNA_8463	1	201329069	201332292	negative
lncRNA_8734.2	lncRNA_8734	1	206421694	206422059	negative
lncRNA_8734.3	lncRNA_8734	1	206421694	206422059	negative
lncRNA_8786.2	lncRNA_8786	1	207078542	207079864	negative
lncRNA_9043.1	lncRNA_9043	1	213445338	213445712	negative
lncRNA_9045.1	lncRNA_9045	1	213448648	213449615	negative
lncRNA_9045.2	lncRNA_9045	1	213448648	213449615	negative
lncRNA_9051.1	lncRNA_9051	1	213560041	213576457	negative
lncRNA_9333.1	lncRNA_9333	1	220512690	220514777	negative
lncRNA_9578.1	lncRNA_9578	1	226659306	226660162	negative
lncRNA_9639.1	lncRNA_9639	1	228434587	228435090	negative
lncRNA_9649.1	lncRNA_9649	1	228590194	228597759	negative
lncRNA_9805.1	lncRNA_9805	1	233024290	233025048	negative
lncRNA_9825.1	lncRNA_9825	1	233915042	233921840	negative
lncRNA_9853.1	lncRNA_9853	1	234729200	234735078	negative
lncRNA_9903.1	lncRNA_9903	1	236092456	236097837	negative
lncRNA_9912.1	lncRNA_9912	1	236604486	236605339	negative
lncRNA_9939.1	lncRNA_9939	1	237993395	237994259	negative
lncRNA_9988.1	lncRNA_9988	1	239636248	239638581	negative
lncRNA_9999.1	lncRNA_9999	1	239789886	239811479	negative
lncRNA_10037.1	lncRNA_10037	1	240551695	240559924	negative
lncRNA_10037.2	lncRNA_10037	1	240551766	240559924	negative
lncRNA_10065.1	lncRNA_10065	1	241080195	241080414	negative
lncRNA_10091.1	lncRNA_10091	1	241702648	241709577	negative
lncRNA_10091.2	lncRNA_10091	1	241703616	241709492	negative
lncRNA_10091.5	lncRNA_10091	1	241703632	241706753	negative
lncRNA_10091.4	lncRNA_10091	1	241703632	241709501	negative
lncRNA_10091.6	lncRNA_10091	1	241703632	241709515	negative
lncRNA_10091.3	lncRNA_10091	1	241703632	241709593	negative
lncRNA_10156.1	lncRNA_10156	1	242827744	242828661	negative
lncRNA_10203.3	lncRNA_10203	1	243792540	243795430	negative
lncRNA_10229.1	lncRNA_10229	1	244160715	244161501	negative
lncRNA_10229.2	lncRNA_10229	1	244160772	244161500	negative
lncRNA_10229.3	lncRNA_10229	1	244160775	244161501	negative
lncRNA_10275.1	lncRNA_10275	1	245384505	245391003	negative
lncRNA_10510.1	lncRNA_10510	1	250613351	250614153	negative
lncRNA_10539.1	lncRNA_10539	1	252210262	252211534	negative
lncRNA_10539.2	lncRNA_10539	1	252210460	252211138	negative
lncRNA_10539.3	lncRNA_10539	1	252210610	252211138	negative
lncRNA_10575.1	lncRNA_10575	1	253090428	253091262	negative
lncRNA_10575.2	lncRNA_10575	1	253090433	253091249	negative
lncRNA_10593.1	lncRNA_10593	1	254212786	254221709	negative
lncRNA_10644.1	lncRNA_10644	1	255658745	255662626	negative
lncRNA_10746.1	lncRNA_10746	1	258623577	258626980	negative
lncRNA_10802.1	lncRNA_10802	1	260562670	260562942	negative
lncRNA_10888.1	lncRNA_10888	1	262345011	262345219	negative
lncRNA_10995.1	lncRNA_10995	1	265078716	265079762	negative
lncRNA_11148.1	lncRNA_11148	1	268630596	268630997	negative
lncRNA_11148.2	lncRNA_11148	1	268630597	268631065	negative
lncRNA_11149.1	lncRNA_11149	1	268636942	268637704	negative
lncRNA_11163.1	lncRNA_11163	1	268749446	268749888	negative
lncRNA_11201.1	lncRNA_11201	1	270362213	270363625	negative
lncRNA_11306.1	lncRNA_11306	1	272895773	272960043	negative
lncRNA_11306.2	lncRNA_11306	1	272902303	272960432	negative
lncRNA_11306.3	lncRNA_11306	1	272937122	272960375	negative
lncRNA_11366.1	lncRNA_11366	1	275112412	275113130	negative
lncRNA_11366.2	lncRNA_11366	1	275112839	275113123	negative
lncRNA_11367.1	lncRNA_11367	1	275113283	275118535	negative
lncRNA_11402.1	lncRNA_11402	1	275677173	275677950	negative
lncRNA_11469.1	lncRNA_11469	1	277370955	277371478	negative
lncRNA_11489.1	lncRNA_11489	1	277946491	277946844	negative
lncRNA_11585.1	lncRNA_11585	1	280214734	280215100	negative
lncRNA_11609.1	lncRNA_11609	1	281161937	281163785	negative
lncRNA_11628.1	lncRNA_11628	1	281906739	281913893	negative
lncRNA_11657.3	lncRNA_11657	1	283244381	283250578	negative
lncRNA_11683.1	lncRNA_11683	1	284273412	284274477	negative
lncRNA_11690.2	lncRNA_11690	1	284438807	284439358	negative
lncRNA_11696.1	lncRNA_11696	1	284495886	284496128	negative
lncRNA_11706.1	lncRNA_11706	1	284621556	284621848	negative
lncRNA_11783.1	lncRNA_11783	1	285937145	285937739	negative
lncRNA_11816.1	lncRNA_11816	1	286752112	286752455	negative
lncRNA_11909.1	lncRNA_11909	1	289160010	289162820	negative
lncRNA_11909.2	lncRNA_11909	1	289160075	289162622	negative
lncRNA_11920.1	lncRNA_11920	1	289445063	289445779	negative
lncRNA_11925.1	lncRNA_11925	1	289602076	289602538	negative
lncRNA_11944.1	lncRNA_11944	1	290001816	290002297	negative
lncRNA_11956.1	lncRNA_11956	1	290312503	290312881	negative
lncRNA_11984.1	lncRNA_11984	1	290821942	290822970	negative
lncRNA_11984.2	lncRNA_11984	1	290821957	290822568	negative
lncRNA_12189.1	lncRNA_12189	1	296170582	296170810	negative
lncRNA_12242.1	lncRNA_12242	1	297009204	297009667	negative
lncRNA_12276.1	lncRNA_12276	1	297735375	297735651	negative
lncRNA_12285.1	lncRNA_12285	1	297889214	297890131	negative
lncRNA_12285.2	lncRNA_12285	1	297889408	297890111	negative
lncRNA_12286.1	lncRNA_12286	1	297895238	297896690	negative
lncRNA_12286.3	lncRNA_12286	1	297895468	297896541	negative
lncRNA_12286.4	lncRNA_12286	1	297895660	297896620	negative
lncRNA_12387.1	lncRNA_12387	1	299681441	299688575	negative
lncRNA_12528.1	lncRNA_12528	1	302637324	302638033	negative
lncRNA_12531.1	lncRNA_12531	1	302653794	302654609	negative
lncRNA_12532.1	lncRNA_12532	1	302655189	302656146	negative
lncRNA_12609.1	lncRNA_12609	1	303884472	303886318	negative
lncRNA_12769.1	lncRNA_12769	1	306667021	306667246	negative
lncRNA_12791.1	lncRNA_12791	1	306997849	307010963	negative
lncRNA_12791.2	lncRNA_12791	1	307009329	307010997	negative
lncRNA_12791.3	lncRNA_12791	1	307010587	307010860	negative
lncRNA_12878.1	lncRNA_12878	1	308534221	308535037	negative
lncRNA_13011.2	lncRNA_13011	2	1261260	1262110	negative
lncRNA_13075.1	lncRNA_13075	2	2769076	2770025	negative
lncRNA_13138.1	lncRNA_13138	2	4281925	4282716	negative
lncRNA_13201.1	lncRNA_13201	2	5498410	5498737	negative
lncRNA_13472.1	lncRNA_13472	2	13939959	13940221	negative
lncRNA_13498.1	lncRNA_13498	2	14387248	14387704	negative
lncRNA_13783.1	lncRNA_13783	2	21703879	21704569	negative
lncRNA_13812.1	lncRNA_13812	2	22407705	22408247	negative
lncRNA_14063.1	lncRNA_14063	2	30106020	30106331	negative
lncRNA_14197.1	lncRNA_14197	2	34525458	34525864	negative
lncRNA_14198.1	lncRNA_14198	2	34528734	34529109	negative
lncRNA_14284.2	lncRNA_14284	2	35949274	35951980	negative
lncRNA_14384.1	lncRNA_14384	2	37753459	37753765	negative
lncRNA_14385.1	lncRNA_14385	2	37761073	37761301	negative
lncRNA_14386.1	lncRNA_14386	2	37769802	37770058	negative
lncRNA_14440.1	lncRNA_14440	2	39470029	39470564	negative
lncRNA_14517.2	lncRNA_14517	2	42117181	42119736	negative
lncRNA_14597.2	lncRNA_14597	2	45665799	45667759	negative
lncRNA_14754.1	lncRNA_14754	2	50555308	50592209	negative
lncRNA_14809.1	lncRNA_14809	2	51766834	51768876	negative
lncRNA_14809.2	lncRNA_14809	2	51766839	51768372	negative
lncRNA_14842.1	lncRNA_14842	2	52178625	52472922	negative
lncRNA_14946.1	lncRNA_14946	2	57024999	57028489	negative
lncRNA_15027.1	lncRNA_15027	2	58416937	58417597	negative
lncRNA_15139.1	lncRNA_15139	2	61682376	61682603	negative
lncRNA_15216.1	lncRNA_15216	2	64367414	64368087	negative
lncRNA_15338.1	lncRNA_15338	2	67739225	67743555	negative
lncRNA_15504.5	lncRNA_15504	2	72952437	73042964	negative
lncRNA_15533.1	lncRNA_15533	2	73577767	73578172	negative
lncRNA_15610.1	lncRNA_15610	2	75969179	75969749	negative
lncRNA_15731.1	lncRNA_15731	2	78896100	78898510	negative
lncRNA_15768.1	lncRNA_15768	2	80486459	80522377	negative
lncRNA_15770.1	lncRNA_15770	2	80522479	80522821	negative
lncRNA_15770.2	lncRNA_15770	2	80522545	80522835	negative
lncRNA_15793.1	lncRNA_15793	2	80865295	80865901	negative
lncRNA_15847.1	lncRNA_15847	2	82780524	82782295	negative
lncRNA_15885.1	lncRNA_15885	2	83738586	83738837	negative
lncRNA_15952.1	lncRNA_15952	2	85032830	85033359	negative
lncRNA_16022.3	lncRNA_16022	2	86379165	86379650	negative
lncRNA_16095.1	lncRNA_16095	2	88038266	88038530	negative
lncRNA_16304.1	lncRNA_16304	2	93228273	93228682	negative
lncRNA_16307.3	lncRNA_16307	2	93266188	93268696	negative
lncRNA_16399.1	lncRNA_16399	2	95743816	95744242	negative
lncRNA_16401.1	lncRNA_16401	2	95750129	95750753	negative
lncRNA_16401.2	lncRNA_16401	2	95750176	95750798	negative
lncRNA_16476.1	lncRNA_16476	2	96795382	96796136	negative
lncRNA_16480.1	lncRNA_16480	2	96999328	96999993	negative
lncRNA_16510.1	lncRNA_16510	2	98409801	98410291	negative
lncRNA_16519.1	lncRNA_16519	2	99227812	99228115	negative
lncRNA_16630.1	lncRNA_16630	2	101210526	101211349	negative
lncRNA_16630.2	lncRNA_16630	2	101210541	101211240	negative
lncRNA_16676.1	lncRNA_16676	2	101895636	101896259	negative
lncRNA_16764.1	lncRNA_16764	2	103275572	103275874	negative
lncRNA_16868.1	lncRNA_16868	2	105173332	105173583	negative
lncRNA_16869.1	lncRNA_16869	2	105174915	105176144	negative
lncRNA_16870.1	lncRNA_16870	2	105176211	105176874	negative
lncRNA_16875.1	lncRNA_16875	2	105238172	105238805	negative
lncRNA_16878.1	lncRNA_16878	2	105272142	105272776	negative
lncRNA_16940.1	lncRNA_16940	2	105949426	105949659	negative
lncRNA_16997.1	lncRNA_16997	2	108421862	108423202	negative
lncRNA_17026.1	lncRNA_17026	2	108936423	108939527	negative
lncRNA_17027.1	lncRNA_17027	2	109077152	109077924	negative
lncRNA_17044.1	lncRNA_17044	2	109626752	109630267	negative
lncRNA_17312.1	lncRNA_17312	2	115057371	115058511	negative
lncRNA_17615.1	lncRNA_17615	2	122875832	122876185	negative
lncRNA_17653.1	lncRNA_17653	2	123861719	123862166	negative
lncRNA_17657.1	lncRNA_17657	2	123882682	123883206	negative
lncRNA_17668.2	lncRNA_17668	2	123955566	123956435	negative
lncRNA_17708.1	lncRNA_17708	2	124371684	124376468	negative
lncRNA_17836.1	lncRNA_17836	2	126745098	126745778	negative
lncRNA_17851.1	lncRNA_17851	2	127030763	127031311	negative
lncRNA_18005.7	lncRNA_18005	2	131718348	131728056	negative
lncRNA_18005.8	lncRNA_18005	2	131718349	131728056	negative
lncRNA_18005.9	lncRNA_18005	2	131718350	131728056	negative
lncRNA_18005.10	lncRNA_18005	2	131719590	131728098	negative
lncRNA_18095.1	lncRNA_18095	2	133688721	133689125	negative
lncRNA_18103.1	lncRNA_18103	2	134210514	134228219	negative
lncRNA_18105.1	lncRNA_18105	2	134218914	134221102	negative
lncRNA_18175.1	lncRNA_18175	2	135854074	135854387	negative
lncRNA_18209.2	lncRNA_18209	2	136470810	136477695	negative
lncRNA_18223.1	lncRNA_18223	2	137062153	137063102	negative
lncRNA_18393.2	lncRNA_18393	2	142138987	142140076	negative
lncRNA_18403.1	lncRNA_18403	2	142333612	142334141	negative
lncRNA_18616.1	lncRNA_18616	2	147580974	147581548	negative
lncRNA_18744.1	lncRNA_18744	2	151938157	151938552	negative
lncRNA_18796.1	lncRNA_18796	2	153049490	153050461	negative
lncRNA_18840.3	lncRNA_18840	2	154073531	154073858	negative
lncRNA_18853.1	lncRNA_18853	2	154842529	154843860	negative
lncRNA_18930.1	lncRNA_18930	2	157010069	157016483	negative
lncRNA_18937.1	lncRNA_18937	2	157141182	157148200	negative
lncRNA_19005.2	lncRNA_19005	2	158531598	158539158	negative
lncRNA_19044.1	lncRNA_19044	2	159371981	159374817	negative
lncRNA_19097.1	lncRNA_19097	2	160976073	160979406	negative
lncRNA_19165.1	lncRNA_19165	2	162519634	162524969	negative
lncRNA_19263.1	lncRNA_19263	2	165463241	165464780	negative
lncRNA_19263.2	lncRNA_19263	2	165463241	165464780	negative
lncRNA_19415.1	lncRNA_19415	2	169198044	169198850	negative
lncRNA_19437.1	lncRNA_19437	2	169693456	169697745	negative
lncRNA_19452.1	lncRNA_19452	2	169879427	169880839	negative
lncRNA_19560.1	lncRNA_19560	2	172071641	172072115	negative
lncRNA_19692.1	lncRNA_19692	2	175299498	175300468	negative
lncRNA_19703.1	lncRNA_19703	2	175517170	175539723	negative
lncRNA_19708.1	lncRNA_19708	2	175661576	175661798	negative
lncRNA_19709.1	lncRNA_19709	2	175663153	175663920	negative
lncRNA_19709.2	lncRNA_19709	2	175663250	175663834	negative
lncRNA_19937.1	lncRNA_19937	2	179819421	179824498	negative
lncRNA_20031.1	lncRNA_20031	2	182058625	182066936	negative
lncRNA_20150.1	lncRNA_20150	2	183697361	183697966	negative
lncRNA_20376.2	lncRNA_20376	2	189639947	189649366	negative
lncRNA_20392.1	lncRNA_20392	2	190074293	190074670	negative
lncRNA_20395.1	lncRNA_20395	2	190093584	190094320	negative
lncRNA_20632.1	lncRNA_20632	2	195727823	195728253	negative
lncRNA_20636.1	lncRNA_20636	2	195810286	195810578	negative
lncRNA_20708.5	lncRNA_20708	2	197315221	197317872	negative
lncRNA_20795.1	lncRNA_20795	2	199033659	199041882	negative
lncRNA_21000.1	lncRNA_21000	2	203554702	203556685	negative
lncRNA_21003.1	lncRNA_21003	2	203581699	203582535	negative
lncRNA_21003.2	lncRNA_21003	2	203581735	203582557	negative
lncRNA_21003.3	lncRNA_21003	2	203581861	203582174	negative
lncRNA_21052.1	lncRNA_21052	2	204338011	204339545	negative
lncRNA_21052.2	lncRNA_21052	2	204339201	204339557	negative
lncRNA_21195.1	lncRNA_21195	2	207098932	207099659	negative
lncRNA_21332.1	lncRNA_21332	2	210311580	210318223	negative
lncRNA_21482.1	lncRNA_21482	2	214159479	214159917	negative
lncRNA_21491.1	lncRNA_21491	2	214327002	214332601	negative
lncRNA_21556.1	lncRNA_21556	2	215912753	215913033	negative
lncRNA_21671.2	lncRNA_21671	2	218391716	218392388	negative
lncRNA_21680.1	lncRNA_21680	2	218607959	218608312	negative
lncRNA_22001.1	lncRNA_22001	2	227201808	227214456	negative
lncRNA_22139.1	lncRNA_22139	2	230431845	230432821	negative
lncRNA_22255.2	lncRNA_22255	2	232703186	232703812	negative
lncRNA_22314.1	lncRNA_22314	2	233887767	233888026	negative
lncRNA_22362.1	lncRNA_22362	2	235387365	235388047	negative
lncRNA_22391.1	lncRNA_22391	2	236113502	236113829	negative
lncRNA_22411.1	lncRNA_22411	2	236923543	236923892	negative
lncRNA_22413.1	lncRNA_22413	2	236997926	236998826	negative
lncRNA_22499.1	lncRNA_22499	2	238728129	238728387	negative
lncRNA_22500.1	lncRNA_22500	2	238733413	238733671	negative
lncRNA_22761.1	lncRNA_22761	2	245911617	245915691	negative
lncRNA_22893.1	lncRNA_22893	2	248426037	248426857	negative
lncRNA_22914.2	lncRNA_22914	2	249143523	249144114	negative
lncRNA_22949.1	lncRNA_22949	2	249812272	249886014	negative
lncRNA_23027.1	lncRNA_23027	2	251536690	251537468	negative
lncRNA_23149.1	lncRNA_23149	2	254833953	254838463	negative
lncRNA_23162.1	lncRNA_23162	2	255268110	255268471	negative
lncRNA_23262.1	lncRNA_23262	2	257590339	257590642	negative
lncRNA_23319.1	lncRNA_23319	2	259793681	259794139	negative
lncRNA_23360.1	lncRNA_23360	2	261358307	261358776	negative
lncRNA_23392.1	lncRNA_23392	2	262211488	262211926	negative
lncRNA_23392.2	lncRNA_23392	2	262211558	262211862	negative
lncRNA_23578.2	lncRNA_23578	2	267537704	267540722	negative
lncRNA_23635.1	lncRNA_23635	2	268504953	268505588	negative
lncRNA_23717.1	lncRNA_23717	2	270416981	270418229	negative
lncRNA_24112.1	lncRNA_24112	2	280940795	280950404	negative
lncRNA_24173.1	lncRNA_24173	2	281743804	281744716	negative
lncRNA_24181.1	lncRNA_24181	2	281805885	281806276	negative
lncRNA_24226.1	lncRNA_24226	2	282408768	282409138	negative
lncRNA_24250.1	lncRNA_24250	2	282840177	282840376	negative
lncRNA_24336.1	lncRNA_24336	2	285146622	285147063	negative
lncRNA_24383.1	lncRNA_24383	2	286814039	286814437	negative
lncRNA_24454.1	lncRNA_24454	2	288320639	288320929	negative
lncRNA_24462.1	lncRNA_24462	2	288414079	288414531	negative
lncRNA_24600.1	lncRNA_24600	2	291762142	291776636	negative
lncRNA_24620.1	lncRNA_24620	2	292307806	292308524	negative
lncRNA_24624.1	lncRNA_24624	2	292453708	292454114	negative
lncRNA_24697.1	lncRNA_24697	2	293593760	293594131	negative
lncRNA_24909.1	lncRNA_24909	2	299413351	299413787	negative
lncRNA_24911.4	lncRNA_24911	2	299468048	299478196	negative
lncRNA_24911.5	lncRNA_24911	2	299468061	299477538	negative
lncRNA_24911.6	lncRNA_24911	2	299468061	299478060	negative
lncRNA_24927.1	lncRNA_24927	2	299840740	299853818	negative
lncRNA_24927.2	lncRNA_24927	2	299840881	299850410	negative
lncRNA_25145.1	lncRNA_25145	2	304754815	304756041	negative
lncRNA_25167.1	lncRNA_25167	2	305107661	305108025	negative
lncRNA_25178.1	lncRNA_25178	2	305306427	305306877	negative
lncRNA_25247.1	lncRNA_25247	2	307017410	307017701	negative
lncRNA_25272.1	lncRNA_25272	2	307326086	307326381	negative
lncRNA_25293.1	lncRNA_25293	2	307672640	307673676	negative
lncRNA_25487.1	lncRNA_25487	2	312339936	312340290	negative
lncRNA_25563.7	lncRNA_25563	2	315249944	315335181	negative
lncRNA_25644.1	lncRNA_25644	2	317097451	317097968	negative
lncRNA_25708.1	lncRNA_25708	2	318540042	318540289	negative
lncRNA_25726.1	lncRNA_25726	2	318792430	318802047	negative
lncRNA_25804.1	lncRNA_25804	2	321593393	321593808	negative
lncRNA_26033.1	lncRNA_26033	2	327287575	327288872	negative
lncRNA_26096.1	lncRNA_26096	2	328988331	329003023	negative
lncRNA_26114.1	lncRNA_26114	2	329126226	329126753	negative
lncRNA_26115.1	lncRNA_26115	2	329127215	329127530	negative
lncRNA_26182.1	lncRNA_26182	2	330694610	330719540	negative
lncRNA_26289.1	lncRNA_26289	2	332502152	332502921	negative
lncRNA_26357.1	lncRNA_26357	2	334415751	334416322	negative
lncRNA_26358.1	lncRNA_26358	2	334416736	334417382	negative
lncRNA_26393.1	lncRNA_26393	2	335454283	335455106	negative
lncRNA_26412.1	lncRNA_26412	2	335870921	335871249	negative
lncRNA_26453.1	lncRNA_26453	2	336982668	336983442	negative
lncRNA_26454.1	lncRNA_26454	2	336983529	336984354	negative
lncRNA_26586.1	lncRNA_26586	2	340699883	340705679	negative
lncRNA_26621.1	lncRNA_26621	2	341633731	341890754	negative
lncRNA_26753.1	lncRNA_26753	2	345842440	345847628	negative
lncRNA_26773.1	lncRNA_26773	2	346147968	346155148	negative
lncRNA_26859.1	lncRNA_26859	2	348927859	348933431	negative
lncRNA_26927.1	lncRNA_26927	2	350822681	350822962	negative
lncRNA_26997.1	lncRNA_26997	2	352062749	352078087	negative
lncRNA_27212.1	lncRNA_27212	2	357866186	357866757	negative
lncRNA_27467.1	lncRNA_27467	2	364639401	364639839	negative
lncRNA_27604.1	lncRNA_27604	2	367888031	367888564	negative
lncRNA_27608.1	lncRNA_27608	2	367958354	367958735	negative
lncRNA_27657.1	lncRNA_27657	2	369469398	369469711	negative
lncRNA_27663.1	lncRNA_27663	2	369615434	369615715	negative
lncRNA_27679.3	lncRNA_27679	2	369883540	369883811	negative
lncRNA_27711.1	lncRNA_27711	2	370646706	370647163	negative
lncRNA_27718.1	lncRNA_27718	2	370813731	370814248	negative
lncRNA_27775.1	lncRNA_27775	2	373538499	373606072	negative
lncRNA_28017.3	lncRNA_28017	2	379319292	379319612	negative
lncRNA_28018.1	lncRNA_28018	2	379328007	379328291	negative
lncRNA_28118.2	lncRNA_28118	2	382173180	382181237	negative
lncRNA_28138.1	lncRNA_28138	2	382780832	382781036	negative
lncRNA_28175.1	lncRNA_28175	2	383606576	383613094	negative
lncRNA_28175.2	lncRNA_28175	2	383606577	383653284	negative
lncRNA_28175.3	lncRNA_28175	2	383606578	383653284	negative
lncRNA_28207.2	lncRNA_28207	2	384598902	384599444	negative
lncRNA_28207.1	lncRNA_28207	2	384598902	384599548	negative
lncRNA_28210.1	lncRNA_28210	2	384619834	384620216	negative
lncRNA_28210.2	lncRNA_28210	2	384619849	384620249	negative
lncRNA_28439.1	lncRNA_28439	2	391157290	391157785	negative
lncRNA_28440.1	lncRNA_28440	2	391158987	391160508	negative
lncRNA_28566.1	lncRNA_28566	2	395353879	395354129	negative
lncRNA_28567.1	lncRNA_28567	2	395355306	395355622	negative
lncRNA_28638.1	lncRNA_28638	2	396811929	396813128	negative
lncRNA_28660.1	lncRNA_28660	2	398451595	398451893	negative
lncRNA_29081.1	lncRNA_29081	2	408753055	408777173	negative
lncRNA_29095.1	lncRNA_29095	2	408872870	408873280	negative
lncRNA_29150.1	lncRNA_29150	2	410589822	410590140	negative
lncRNA_29173.1	lncRNA_29173	2	411239938	411240137	negative
lncRNA_29226.3	lncRNA_29226	2	412631831	412633243	negative
lncRNA_29283.2	lncRNA_29283	2	413957063	413965033	negative
lncRNA_29338.1	lncRNA_29338	2	415076968	415077811	negative
lncRNA_29426.1	lncRNA_29426	2	417447076	417447280	negative
lncRNA_29578.2	lncRNA_29578	2	422081839	422083711	negative
lncRNA_29627.1	lncRNA_29627	2	422960602	422966452	negative
lncRNA_29686.1	lncRNA_29686	2	424306550	424328102	negative
lncRNA_29698.1	lncRNA_29698	2	424630395	424630698	negative
lncRNA_29879.1	lncRNA_29879	2	428497865	428499598	negative
lncRNA_30017.1	lncRNA_30017	2	431538130	431538770	negative
lncRNA_30032.1	lncRNA_30032	2	431724103	431724718	negative
lncRNA_30141.1	lncRNA_30141	2	433964385	433964592	negative
lncRNA_30235.1	lncRNA_30235	2	435685002	435685327	negative
lncRNA_30270.1	lncRNA_30270	2	436459115	436459380	negative
lncRNA_30271.1	lncRNA_30271	2	436459979	436461360	negative
lncRNA_30323.1	lncRNA_30323	2	437315849	437320433	negative
lncRNA_30452.1	lncRNA_30452	2	441077642	441084888	negative
lncRNA_30485.1	lncRNA_30485	2	441934056	441936991	negative
lncRNA_30511.1	lncRNA_30511	2	443302313	443303294	negative
lncRNA_30551.1	lncRNA_30551	2	444421406	444421974	negative
lncRNA_30573.1	lncRNA_30573	2	444701019	444701731	negative
lncRNA_30573.2	lncRNA_30573	2	444701045	444701545	negative
lncRNA_30674.1	lncRNA_30674	2	446783098	446784373	negative
lncRNA_30780.1	lncRNA_30780	2	449285357	449286064	negative
lncRNA_30839.1	lncRNA_30839	2	451568371	451570128	negative
lncRNA_30879.1	lncRNA_30879	2	452317875	452323699	negative
lncRNA_31115.1	lncRNA_31115	2	459249091	459251235	negative
lncRNA_31126.1	lncRNA_31126	2	459321311	459321879	negative
lncRNA_31148.1	lncRNA_31148	2	459694976	459695328	negative
lncRNA_31187.1	lncRNA_31187	2	460724608	460725410	negative
lncRNA_31211.2	lncRNA_31211	2	461210014	461211589	negative
lncRNA_31257.1	lncRNA_31257	2	462395467	462395695	negative
lncRNA_31297.1	lncRNA_31297	2	463254431	463255123	negative
lncRNA_31385.1	lncRNA_31385	2	464740954	464763598	negative
lncRNA_31403.1	lncRNA_31403	2	465080582	465081076	negative
lncRNA_31448.1	lncRNA_31448	2	466479448	466481915	negative
lncRNA_31472.1	lncRNA_31472	2	466954991	466955772	negative
lncRNA_31536.1	lncRNA_31536	2	468636355	468637007	negative
lncRNA_31537.1	lncRNA_31537	2	468640990	468641390	negative
lncRNA_31537.2	lncRNA_31537	2	468641122	468642052	negative
lncRNA_31605.1	lncRNA_31605	2	470103122	470103460	negative
lncRNA_31765.1	lncRNA_31765	2	473554477	473555533	negative
lncRNA_31768.2	lncRNA_31768	2	473566071	473655769	negative
lncRNA_31834.1	lncRNA_31834	3	629240	629734	negative
lncRNA_31838.1	lncRNA_31838	3	715347	736496	negative
lncRNA_31862.2	lncRNA_31862	3	1142417	1146727	negative
lncRNA_32023.2	lncRNA_32023	3	4309388	4309907	negative
lncRNA_32023.1	lncRNA_32023	3	4309388	4309914	negative
lncRNA_32027.1	lncRNA_32027	3	4353168	4353583	negative
lncRNA_32069.1	lncRNA_32069	3	5367472	5367802	negative
lncRNA_32178.1	lncRNA_32178	3	7277901	7278528	negative
lncRNA_32208.1	lncRNA_32208	3	8849668	8850032	negative
lncRNA_32346.1	lncRNA_32346	3	11809443	11816288	negative
lncRNA_32395.1	lncRNA_32395	3	12852051	12852709	negative
lncRNA_32781.1	lncRNA_32781	3	21138798	21144521	negative
lncRNA_32884.1	lncRNA_32884	3	22846504	22851558	negative
lncRNA_32884.2	lncRNA_32884	3	22846597	22851562	negative
lncRNA_32979.1	lncRNA_32979	3	24806518	24807167	negative
lncRNA_32996.1	lncRNA_32996	3	25399548	25400165	negative
lncRNA_33110.1	lncRNA_33110	3	27379116	27426072	negative
lncRNA_33133.1	lncRNA_33133	3	28154506	28155295	negative
lncRNA_33173.1	lncRNA_33173	3	29033163	29033593	negative
lncRNA_33208.1	lncRNA_33208	3	29855491	29867755	negative
lncRNA_33229.1	lncRNA_33229	3	30378522	30379158	negative
lncRNA_33258.1	lncRNA_33258	3	31434137	31434826	negative
lncRNA_33354.1	lncRNA_33354	3	33717012	33719099	negative
lncRNA_33362.1	lncRNA_33362	3	34128902	34131594	negative
lncRNA_33553.1	lncRNA_33553	3	38294121	38294331	negative
lncRNA_33561.1	lncRNA_33561	3	38789088	38790478	negative
lncRNA_33612.1	lncRNA_33612	3	40363867	40373220	negative
lncRNA_33614.1	lncRNA_33614	3	40510624	40511478	negative
lncRNA_33614.2	lncRNA_33614	3	40510632	40511399	negative
lncRNA_33654.1	lncRNA_33654	3	41331450	41331839	negative
lncRNA_33742.1	lncRNA_33742	3	42987609	42988264	negative
lncRNA_33808.1	lncRNA_33808	3	44574357	44574696	negative
lncRNA_33867.1	lncRNA_33867	3	45581172	45624597	negative
lncRNA_33867.2	lncRNA_33867	3	45581176	45581608	negative
lncRNA_33868.1	lncRNA_33868	3	45631672	45638607	negative
lncRNA_33926.2	lncRNA_33926	3	47076207	47077416	negative
lncRNA_33927.3	lncRNA_33927	3	47107078	47186180	negative
lncRNA_33952.1	lncRNA_33952	3	47651292	47651633	negative
lncRNA_34070.1	lncRNA_34070	3	49622316	49799865	negative
lncRNA_34115.1	lncRNA_34115	3	50857621	50859387	negative
lncRNA_34129.1	lncRNA_34129	3	50972367	50972993	negative
lncRNA_34140.1	lncRNA_34140	3	51087801	51088208	negative
lncRNA_34313.13	lncRNA_34313	3	55476828	55477726	negative
lncRNA_34325.1	lncRNA_34325	3	55520128	55520592	negative
lncRNA_34437.1	lncRNA_34437	3	59100431	59103141	negative
lncRNA_34609.1	lncRNA_34609	3	64685079	64686688	negative
lncRNA_34614.1	lncRNA_34614	3	65096844	65097257	negative
lncRNA_34650.1	lncRNA_34650	3	65733712	65734113	negative
lncRNA_34915.2	lncRNA_34915	3	73624125	73630777	negative
lncRNA_34915.5	lncRNA_34915	3	73624289	73630657	negative
lncRNA_34915.8	lncRNA_34915	3	73624426	73630657	negative
lncRNA_35003.2	lncRNA_35003	3	75630611	75633780	negative
lncRNA_35058.1	lncRNA_35058	3	77287940	77288761	negative
lncRNA_35124.1	lncRNA_35124	3	78424396	78424794	negative
lncRNA_35131.1	lncRNA_35131	3	78546584	78549366	negative
lncRNA_35214.2	lncRNA_35214	3	80740136	80743945	negative
lncRNA_35337.1	lncRNA_35337	3	83797953	83804648	negative
lncRNA_35337.2	lncRNA_35337	3	83797974	83804644	negative
lncRNA_35409.1	lncRNA_35409	3	85139170	85139715	negative
lncRNA_35439.1	lncRNA_35439	3	85492761	85515131	negative
lncRNA_35596.1	lncRNA_35596	3	90302241	90302570	negative
lncRNA_35602.1	lncRNA_35602	3	90430975	90432572	negative
lncRNA_35604.1	lncRNA_35604	3	90450990	90452272	negative
lncRNA_35672.1	lncRNA_35672	3	91891389	91892039	negative
lncRNA_35745.1	lncRNA_35745	3	93418583	93419330	negative
lncRNA_35750.1	lncRNA_35750	3	93429792	93431104	negative
lncRNA_35750.2	lncRNA_35750	3	93429792	93431104	negative
lncRNA_35802.1	lncRNA_35802	3	94088857	94089466	negative
lncRNA_35816.2	lncRNA_35816	3	94269024	94304098	negative
lncRNA_36011.1	lncRNA_36011	3	99501987	99502385	negative
lncRNA_36165.1	lncRNA_36165	3	102015171	102017112	negative
lncRNA_36185.2	lncRNA_36185	3	102594622	102595495	negative
lncRNA_36189.1	lncRNA_36189	3	102651455	102667559	negative
lncRNA_36200.1	lncRNA_36200	3	102793006	102793854	negative
lncRNA_36250.1	lncRNA_36250	3	103383865	103385295	negative
lncRNA_36386.1	lncRNA_36386	3	105797819	105799050	negative
lncRNA_36405.2	lncRNA_36405	3	105957943	105973716	negative
lncRNA_36410.1	lncRNA_36410	3	106036406	106037813	negative
lncRNA_36412.1	lncRNA_36412	3	106037888	106041268	negative
lncRNA_36414.1	lncRNA_36414	3	106043776	106044799	negative
lncRNA_36728.1	lncRNA_36728	3	113480766	113484421	negative
lncRNA_36734.1	lncRNA_36734	3	113630184	113630655	negative
lncRNA_36905.1	lncRNA_36905	3	118100735	118101467	negative
lncRNA_36997.1	lncRNA_36997	3	120179877	120180807	negative
lncRNA_37032.1	lncRNA_37032	3	120985629	120987165	negative
lncRNA_37038.1	lncRNA_37038	3	121116575	121123878	negative
lncRNA_37068.1	lncRNA_37068	3	121767800	121773188	negative
lncRNA_37155.1	lncRNA_37155	3	123449403	123450452	negative
lncRNA_37156.1	lncRNA_37156	3	123453313	123453610	negative
lncRNA_37227.1	lncRNA_37227	3	125839981	125840549	negative
lncRNA_37265.1	lncRNA_37265	3	127115700	127117528	negative
lncRNA_37307.1	lncRNA_37307	3	127676843	127677896	negative
lncRNA_37420.1	lncRNA_37420	3	131517777	131518297	negative
lncRNA_37613.3	lncRNA_37613	3	134601775	134602130	negative
lncRNA_37613.1	lncRNA_37613	3	134601775	134602146	negative
lncRNA_37613.2	lncRNA_37613	3	134601775	134602146	negative
lncRNA_37646.1	lncRNA_37646	3	135454632	135455986	negative
lncRNA_37683.1	lncRNA_37683	3	137390215	137390771	negative
lncRNA_37683.2	lncRNA_37683	3	137390253	137390885	negative
lncRNA_37758.1	lncRNA_37758	3	138903090	138903449	negative
lncRNA_37758.2	lncRNA_37758	3	138903099	138903451	negative
lncRNA_37837.1	lncRNA_37837	3	141710016	141711354	negative
lncRNA_37837.2	lncRNA_37837	3	141710104	141711518	negative
lncRNA_37843.1	lncRNA_37843	3	141814725	141815424	negative
lncRNA_38045.2	lncRNA_38045	3	147621272	147642452	negative
lncRNA_38086.1	lncRNA_38086	3	148969778	148970044	negative
lncRNA_38157.1	lncRNA_38157	3	149835726	149836220	negative
lncRNA_38168.1	lncRNA_38168	3	150910529	150911650	negative
lncRNA_38172.1	lncRNA_38172	3	150934403	150934720	negative
lncRNA_38174.1	lncRNA_38174	3	150937593	150953516	negative
lncRNA_38174.2	lncRNA_38174	3	150944934	150953223	negative
lncRNA_38176.1	lncRNA_38176	3	150964724	150965367	negative
lncRNA_38184.1	lncRNA_38184	3	151127144	151139558	negative
lncRNA_38514.1	lncRNA_38514	3	158923286	158923503	negative
lncRNA_38635.1	lncRNA_38635	3	161143895	161144555	negative
lncRNA_38635.2	lncRNA_38635	3	161143895	161147455	negative
lncRNA_38635.3	lncRNA_38635	3	161143921	161147455	negative
lncRNA_38635.4	lncRNA_38635	3	161143921	161147455	negative
lncRNA_38747.1	lncRNA_38747	3	163432938	163436639	negative
lncRNA_38800.2	lncRNA_38800	3	165475290	165483578	negative
lncRNA_38802.1	lncRNA_38802	3	165494968	165496584	negative
lncRNA_38923.1	lncRNA_38923	3	168300616	168301221	negative
lncRNA_38943.1	lncRNA_38943	3	168640510	168641209	negative
lncRNA_38943.2	lncRNA_38943	3	168640867	168641148	negative
lncRNA_38946.1	lncRNA_38946	3	168651824	168653282	negative
lncRNA_39048.1	lncRNA_39048	3	170845953	170851193	negative
lncRNA_39179.1	lncRNA_39179	3	174203351	174203694	negative
lncRNA_39263.1	lncRNA_39263	3	177382196	177391547	negative
lncRNA_39307.1	lncRNA_39307	3	178359352	178360260	negative
lncRNA_39375.1	lncRNA_39375	3	180122704	180125294	negative
lncRNA_39375.2	lncRNA_39375	3	180123919	180125164	negative
lncRNA_39432.1	lncRNA_39432	3	181932668	181932976	negative
lncRNA_39449.1	lncRNA_39449	3	182800116	182808129	negative
lncRNA_39571.1	lncRNA_39571	3	184740085	184743067	negative
lncRNA_39671.1	lncRNA_39671	3	186515625	186515853	negative
lncRNA_39887.2	lncRNA_39887	3	191770288	191772484	negative
lncRNA_39961.1	lncRNA_39961	3	192892597	192892893	negative
lncRNA_40025.2	lncRNA_40025	3	194436446	194439873	negative
lncRNA_40070.1	lncRNA_40070	3	195764848	195765476	negative
lncRNA_40090.1	lncRNA_40090	3	196219863	196220522	negative
lncRNA_40093.1	lncRNA_40093	3	196301768	196302004	negative
lncRNA_40213.1	lncRNA_40213	3	198226095	198227948	negative
lncRNA_40260.2	lncRNA_40260	3	198966420	198974910	negative
lncRNA_40391.1	lncRNA_40391	3	201855459	201856055	negative
lncRNA_40489.1	lncRNA_40489	3	203544118	203544632	negative
lncRNA_40491.2	lncRNA_40491	3	203557272	203638876	negative
lncRNA_40491.3	lncRNA_40491	3	203638300	203638855	negative
lncRNA_40491.5	lncRNA_40491	3	203848023	203848423	negative
lncRNA_40647.1	lncRNA_40647	3	207043715	207043998	negative
lncRNA_40657.1	lncRNA_40657	3	207245009	207245403	negative
lncRNA_40703.1	lncRNA_40703	3	208677006	208682133	negative
lncRNA_40710.1	lncRNA_40710	3	208798908	208799916	negative
lncRNA_40721.1	lncRNA_40721	3	209057889	209058386	negative
lncRNA_40764.1	lncRNA_40764	3	209741189	209742324	negative
lncRNA_41164.1	lncRNA_41164	3	220284117	220285458	negative
lncRNA_41324.3	lncRNA_41324	3	223778431	223780741	negative
lncRNA_41417.1	lncRNA_41417	3	226606991	226607397	negative
lncRNA_41671.1	lncRNA_41671	3	231952937	231956256	negative
lncRNA_41695.1	lncRNA_41695	3	232532175	232532810	negative
lncRNA_41957.1	lncRNA_41957	3	238135682	238136660	negative
lncRNA_42033.2	lncRNA_42033	3	240320243	240323230	negative
lncRNA_42133.1	lncRNA_42133	3	243343012	243413253	negative
lncRNA_42138.1	lncRNA_42138	3	243495147	243521277	negative
lncRNA_42226.1	lncRNA_42226	3	246065706	246073631	negative
lncRNA_42294.1	lncRNA_42294	3	247952158	247952909	negative
lncRNA_42433.2	lncRNA_42433	3	252428362	252429731	negative
lncRNA_42433.3	lncRNA_42433	3	252428404	252429546	negative
lncRNA_42433.4	lncRNA_42433	3	252428563	252429176	negative
lncRNA_42449.1	lncRNA_42449	3	252758268	252759672	negative
lncRNA_42477.3	lncRNA_42477	3	253818031	253818876	negative
lncRNA_42503.1	lncRNA_42503	3	254100597	254113289	negative
lncRNA_42503.2	lncRNA_42503	3	254100652	254112901	negative
lncRNA_42503.3	lncRNA_42503	3	254100702	254112901	negative
lncRNA_42503.4	lncRNA_42503	3	254100702	254112901	negative
lncRNA_42503.5	lncRNA_42503	3	254100810	254112901	negative
lncRNA_42698.1	lncRNA_42698	3	257585261	257585793	negative
lncRNA_42713.1	lncRNA_42713	3	258170959	258171688	negative
lncRNA_42718.1	lncRNA_42718	3	258361127	258361327	negative
lncRNA_42759.1	lncRNA_42759	3	259466584	259466810	negative
lncRNA_42856.1	lncRNA_42856	3	261793151	261793403	negative
lncRNA_42925.1	lncRNA_42925	3	263745952	263750478	negative
lncRNA_43035.1	lncRNA_43035	3	265993949	265994641	negative
lncRNA_43052.1	lncRNA_43052	3	266592640	266596493	negative
lncRNA_43145.1	lncRNA_43145	3	268338049	268338416	negative
lncRNA_43477.1	lncRNA_43477	3	276231157	276231929	negative
lncRNA_43514.1	lncRNA_43514	3	277331033	277331683	negative
lncRNA_43642.1	lncRNA_43642	3	280469234	280469444	negative
lncRNA_43865.1	lncRNA_43865	3	285612313	285612575	negative
lncRNA_43967.1	lncRNA_43967	3	289135482	289136107	negative
lncRNA_43997.1	lncRNA_43997	3	289995617	289999401	negative
lncRNA_44000.1	lncRNA_44000	3	290037122	290037423	negative
lncRNA_44002.1	lncRNA_44002	3	290069106	290069404	negative
lncRNA_44012.4	lncRNA_44012	3	290276873	290280128	negative
lncRNA_44012.6	lncRNA_44012	3	290276877	290279596	negative
lncRNA_44135.1	lncRNA_44135	3	293025336	293025676	negative
lncRNA_44219.1	lncRNA_44219	3	294638571	294640476	negative
lncRNA_44305.1	lncRNA_44305	3	296424055	296424794	negative
lncRNA_44446.1	lncRNA_44446	3	299391861	299403184	negative
lncRNA_44452.1	lncRNA_44452	3	299660152	299660363	negative
lncRNA_44471.1	lncRNA_44471	3	299843626	299844417	negative
lncRNA_44471.2	lncRNA_44471	3	299843730	299844502	negative
lncRNA_44531.1	lncRNA_44531	3	301348818	301350229	negative
lncRNA_44574.1	lncRNA_44574	3	302351541	302360896	negative
lncRNA_44613.1	lncRNA_44613	3	304329776	304331017	negative
lncRNA_44627.1	lncRNA_44627	3	305535771	305536124	negative
lncRNA_44650.1	lncRNA_44650	3	305884435	305885480	negative
lncRNA_44881.1	lncRNA_44881	3	311634866	311636260	negative
lncRNA_44941.1	lncRNA_44941	3	313196978	313197273	negative
lncRNA_44941.2	lncRNA_44941	3	313196978	313197273	negative
lncRNA_44966.1	lncRNA_44966	3	313454594	313455789	negative
lncRNA_44970.1	lncRNA_44970	3	313459873	313463739	negative
lncRNA_44981.1	lncRNA_44981	3	313607744	313608630	negative
lncRNA_44981.2	lncRNA_44981	3	313607826	313608624	negative
lncRNA_45155.1	lncRNA_45155	3	317833019	317838761	negative
lncRNA_45155.2	lncRNA_45155	3	317833019	317838761	negative
lncRNA_45155.3	lncRNA_45155	3	317833022	317838761	negative
lncRNA_45228.1	lncRNA_45228	3	319215491	319215709	negative
lncRNA_45298.2	lncRNA_45298	3	320754360	320755610	negative
lncRNA_45328.1	lncRNA_45328	3	321715349	321715623	negative
lncRNA_45465.1	lncRNA_45465	3	325133399	325135032	negative
lncRNA_45480.1	lncRNA_45480	3	325523026	325523840	negative
lncRNA_45482.1	lncRNA_45482	3	325524373	325524612	negative
lncRNA_45486.1	lncRNA_45486	3	325552938	325553753	negative
lncRNA_45493.1	lncRNA_45493	3	325575909	325576673	negative
lncRNA_45502.1	lncRNA_45502	3	325652197	325653067	negative
lncRNA_45506.1	lncRNA_45506	3	325675326	325695121	negative
lncRNA_45513.1	lncRNA_45513	3	325712921	325713194	negative
lncRNA_45515.1	lncRNA_45515	3	325714273	325715008	negative
lncRNA_45539.1	lncRNA_45539	3	325775497	325776523	negative
lncRNA_45540.1	lncRNA_45540	3	325781777	325783119	negative
lncRNA_45541.1	lncRNA_45541	3	325783272	325783813	negative
lncRNA_45544.1	lncRNA_45544	3	325792741	325794819	negative
lncRNA_45544.2	lncRNA_45544	3	325793163	325794819	negative
lncRNA_45555.1	lncRNA_45555	3	325890062	325890407	negative
lncRNA_45567.1	lncRNA_45567	3	325919167	325927766	negative
lncRNA_45569.1	lncRNA_45569	3	325928052	325928596	negative
lncRNA_45604.1	lncRNA_45604	3	326440813	326485498	negative
lncRNA_45657.1	lncRNA_45657	3	328331895	328332821	negative
lncRNA_45776.1	lncRNA_45776	3	331358154	331359744	negative
lncRNA_45794.1	lncRNA_45794	3	332218872	332224628	negative
lncRNA_45840.1	lncRNA_45840	3	332895440	332896047	negative
lncRNA_45870.1	lncRNA_45870	3	333509496	333510033	negative
lncRNA_45970.1	lncRNA_45970	3	335604069	335604498	negative
lncRNA_46008.1	lncRNA_46008	3	336970050	336970261	negative
lncRNA_46058.1	lncRNA_46058	3	338091449	338091913	negative
lncRNA_46097.1	lncRNA_46097	3	339253118	339253632	negative
lncRNA_46442.1	lncRNA_46442	3	344208912	344243541	negative
lncRNA_46446.1	lncRNA_46446	3	344358329	344358549	negative
lncRNA_46456.1	lncRNA_46456	3	344593678	344593880	negative
lncRNA_46470.1	lncRNA_46470	3	344844296	344845060	negative
lncRNA_46798.1	lncRNA_46798	3	352735200	352735414	negative
lncRNA_46821.1	lncRNA_46821	3	352930911	352931131	negative
lncRNA_46914.1	lncRNA_46914	3	356168413	356168906	negative
lncRNA_46926.1	lncRNA_46926	3	356645056	356645556	negative
lncRNA_47045.1	lncRNA_47045	3	359314419	359326251	negative
lncRNA_47086.1	lncRNA_47086	3	359822968	359829555	negative
lncRNA_47171.3	lncRNA_47171	3	362252167	362253444	negative
lncRNA_47289.1	lncRNA_47289	3	365365588	365366410	negative
lncRNA_47394.1	lncRNA_47394	3	367797574	367798305	negative
lncRNA_47419.2	lncRNA_47419	3	368301889	368310510	negative
lncRNA_47419.3	lncRNA_47419	3	368301895	368306572	negative
lncRNA_47425.1	lncRNA_47425	3	368314367	368315797	negative
lncRNA_47605.1	lncRNA_47605	3	372205825	372208256	negative
lncRNA_47655.1	lncRNA_47655	3	373281751	373285080	negative
lncRNA_47653.10	lncRNA_47653	3	373231006	373234547	negative
lncRNA_47867.4	lncRNA_47867	3	378873654	378947520	negative
lncRNA_47868.2	lncRNA_47868	3	379143257	379143618	negative
lncRNA_47878.1	lncRNA_47878	3	379300818	379301174	negative
lncRNA_47893.1	lncRNA_47893	3	379643619	379644065	negative
lncRNA_47946.1	lncRNA_47946	3	380700618	380700902	negative
lncRNA_47951.1	lncRNA_47951	3	380716794	380721427	negative
lncRNA_48008.1	lncRNA_48008	3	381518799	381519815	negative
lncRNA_48056.4	lncRNA_48056	3	382846551	382849158	negative
lncRNA_48125.1	lncRNA_48125	3	384820451	384821146	negative
lncRNA_48148.1	lncRNA_48148	3	385450937	385451621	negative
lncRNA_48180.1	lncRNA_48180	3	386895512	386895858	negative
lncRNA_48371.1	lncRNA_48371	3	392594932	392595370	negative
lncRNA_48376.1	lncRNA_48376	3	392688656	392708062	negative
lncRNA_48379.3	lncRNA_48379	3	392914319	392915767	negative
lncRNA_48379.4	lncRNA_48379	3	392914353	392926867	negative
lncRNA_48396.1	lncRNA_48396	3	393248410	393249648	negative
lncRNA_48531.1	lncRNA_48531	3	395429697	395476212	negative
lncRNA_48728.1	lncRNA_48728	3	400513595	400515092	negative
lncRNA_48732.2	lncRNA_48732	3	400566556	400568022	negative
lncRNA_48732.1	lncRNA_48732	3	400566556	400568026	negative
lncRNA_48756.1	lncRNA_48756	3	400899335	400916521	negative
lncRNA_48756.2	lncRNA_48756	3	400915893	400916396	negative
lncRNA_49078.1	lncRNA_49078	3	408134516	408138114	negative
lncRNA_49078.2	lncRNA_49078	3	408134728	408137987	negative
lncRNA_49313.1	lncRNA_49313	NIGP01000084	13081	34869	negative
lncRNA_49313.2	lncRNA_49313	NIGP01000084	31939	34925	negative
lncRNA_49328.1	lncRNA_49328	NIGP01000096	15300	18763	negative
lncRNA_49411.1	lncRNA_49411	NIGP01000140	24690	24948	negative
lncRNA_49455.1	lncRNA_49455	NIGP01000159	50298	50621	negative
lncRNA_49471.1	lncRNA_49471	NIGP01000166	21904	22343	negative
lncRNA_49471.2	lncRNA_49471	NIGP01000166	21904	22343	negative
lncRNA_49471.3	lncRNA_49471	NIGP01000166	21922	22343	negative
lncRNA_49568.1	lncRNA_49568	NIGP01000201	164370	164725	negative
lncRNA_49590.1	lncRNA_49590	NIGP01000208	13050	13735	negative
lncRNA_49590.2	lncRNA_49590	NIGP01000208	13108	13681	negative
lncRNA_49592.1	lncRNA_49592	NIGP01000208	32232	32434	negative
lncRNA_49804.1	lncRNA_49804	NIGP01000314	15594	15857	negative
lncRNA_49830.1	lncRNA_49830	NIGP01000331	11620	12474	negative
lncRNA_49832.1	lncRNA_49832	NIGP01000331	17678	18531	negative
lncRNA_49833.1	lncRNA_49833	NIGP01000338	4860	5468	negative
lncRNA_49852.1	lncRNA_49852	NIGP01000351	11656	12799	negative
lncRNA_49861.1	lncRNA_49861	NIGP01000356	17644	17868	negative
lncRNA_49869.2	lncRNA_49869	NIGP01000358	6701	14772	negative
lncRNA_49869.1	lncRNA_49869	NIGP01000358	6701	14834	negative
lncRNA_49869.3	lncRNA_49869	NIGP01000358	6930	14857	negative
lncRNA_49869.4	lncRNA_49869	NIGP01000358	14223	14834	negative
lncRNA_49880.1	lncRNA_49880	NIGP01000364	24934	32683	negative
lncRNA_49880.2	lncRNA_49880	NIGP01000364	25187	32651	negative
lncRNA_49905.1	lncRNA_49905	NIGP01000379	19429	38965	negative
lncRNA_49918.1	lncRNA_49918	NIGP01000384	58095	58322	negative
lncRNA_50091.1	lncRNA_50091	NIGP01000495	16510	35309	negative
lncRNA_50112.1	lncRNA_50112	NIGP01000516	1573	1851	negative
lncRNA_50116.1	lncRNA_50116	NIGP01000516	44217	44854	negative
lncRNA_50184.1	lncRNA_50184	NIGP01000545	24635	24910	negative
lncRNA_50187.2	lncRNA_50187	NIGP01000550	4045	7878	negative
lncRNA_50187.3	lncRNA_50187	NIGP01000550	4046	9013	negative
lncRNA_50188.1	lncRNA_50188	NIGP01000550	22639	23025	negative
lncRNA_50214.2	lncRNA_50214	NIGP01000563	64724	65488	negative
lncRNA_50239.2	lncRNA_50239	NIGP01000577	32504	39959	negative
lncRNA_50253.1	lncRNA_50253	NIGP01000589	23649	24508	negative
lncRNA_50260.1	lncRNA_50260	NIGP01000593	39605	39844	negative
lncRNA_50266.2	lncRNA_50266	NIGP01000597	14674	19115	negative
lncRNA_50266.3	lncRNA_50266	NIGP01000597	19181	20184	negative
lncRNA_50284.1	lncRNA_50284	NIGP01000605	5265	5778	negative
lncRNA_50299.1	lncRNA_50299	NIGP01000611	15927	25581	negative
lncRNA_50318.1	lncRNA_50318	NIGP01000620	46287	46966	negative
lncRNA_50324.1	lncRNA_50324	NIGP01000623	16205	16858	negative
lncRNA_50324.2	lncRNA_50324	NIGP01000623	16273	16755	negative
lncRNA_50354.1	lncRNA_50354	NIGP01000638	63025	63405	negative
lncRNA_50382.2	lncRNA_50382	NIGP01000650	52028	52637	negative
lncRNA_50526.1	lncRNA_50526	NIGP01000734	5324	6429	negative
lncRNA_50540.1	lncRNA_50540	NIGP01000743	19242	19463	negative
lncRNA_50549.4	lncRNA_50549	NIGP01000751	21648	22735	negative
lncRNA_50549.3	lncRNA_50549	NIGP01000751	21648	22739	negative
lncRNA_50549.2	lncRNA_50549	NIGP01000751	21648	22743	negative
lncRNA_50549.1	lncRNA_50549	NIGP01000751	21648	22792	negative
lncRNA_50549.5	lncRNA_50549	NIGP01000751	21652	22768	negative
lncRNA_50549.6	lncRNA_50549	NIGP01000751	21658	22735	negative
lncRNA_50552.1	lncRNA_50552	NIGP01000754	8567	21929	negative
lncRNA_50557.1	lncRNA_50557	NIGP01000757	18825	28548	negative
lncRNA_50603.1	lncRNA_50603	NIGP01000774	13022	13348	negative
lncRNA_50625.1	lncRNA_50625	NIGP01000782	14754	15898	negative
lncRNA_50629.1	lncRNA_50629	NIGP01000791	5478	9491	negative
lncRNA_50739.1	lncRNA_50739	NIGP01000843	18386	18728	negative
lncRNA_50799.1	lncRNA_50799	NIGP01000873	6671	12355	negative
lncRNA_50833.1	lncRNA_50833	NIGP01000892	198765	199236	negative
lncRNA_50906.1	lncRNA_50906	NIGP01000941	65422	65957	negative
lncRNA_50917.2	lncRNA_50917	NIGP01000946	23754	24433	negative
lncRNA_50917.1	lncRNA_50917	NIGP01000946	23754	24536	negative
lncRNA_50949.2	lncRNA_50949	NIGP01000960	4827	5214	negative
lncRNA_50955.1	lncRNA_50955	NIGP01000965	17112	17876	negative
lncRNA_51025.2	lncRNA_51025	NIGP01001005	7625	9103	negative
lncRNA_51054.1	lncRNA_51054	NIGP01001018	14428	14628	negative
lncRNA_51066.1	lncRNA_51066	NIGP01001020	11249	11913	negative
lncRNA_51083.1	lncRNA_51083	NIGP01001029	52897	54435	negative
lncRNA_51113.1	lncRNA_51113	NIGP01001045	1326	9145	negative
lncRNA_51113.2	lncRNA_51113	NIGP01001045	1328	8975	negative
lncRNA_51120.2	lncRNA_51120	NIGP01001049	27267	27773	negative
lncRNA_51158.1	lncRNA_51158	NIGP01001068	12479	12963	negative
lncRNA_51162.1	lncRNA_51162	NIGP01001069	17679	26451	negative
lncRNA_51162.2	lncRNA_51162	NIGP01001069	18398	26612	negative
lncRNA_51162.3	lncRNA_51162	NIGP01001069	18398	26612	negative
lncRNA_51162.4	lncRNA_51162	NIGP01001069	25699	26690	negative
lncRNA_51249.1	lncRNA_51249	NIGP01001170	2763	3066	negative
lncRNA_51251.1	lncRNA_51251	NIGP01001173	1486	2274	negative
lncRNA_51261.1	lncRNA_51261	NIGP01001180	6835	8268	negative
lncRNA_51261.2	lncRNA_51261	NIGP01001180	7230	8128	negative
lncRNA_51303.1	lncRNA_51303	NIGP01001221	2378	3129	negative
[truncated: 65 more rows]

## Sheet: intronic
Transcript ID	Gene ID	Intronic to	Chromosome	Start	End	Strand
lncRNA_27.1	lncRNA_27	AAEL012105	1	266798	268303	positive
lncRNA_55.1	lncRNA_55	AAEL012796	1	937562	984329	positive
lncRNA_82.1	lncRNA_82	AAEL012233	1	1590756	1665469	positive
lncRNA_83.1	lncRNA_83	AAEL012233	1	1667727	1669689	positive
lncRNA_190.1	lncRNA_190	AAEL009763	1	4523013	4523414	positive
lncRNA_191.1	lncRNA_191	AAEL009763	1	4525729	4526097	positive
lncRNA_196.1	lncRNA_196	AAEL009763	1	4693912	4694174	positive
lncRNA_198.1	lncRNA_198	AAEL009763	1	4750273	4750957	positive
lncRNA_201.1	lncRNA_201	AAEL009763	1	4774158	4774463	positive
lncRNA_224.1	lncRNA_224	AAEL000242	1	6269159	6270166	positive
lncRNA_224.2	lncRNA_224	AAEL000242	1	6269492	6270324	positive
lncRNA_384.1	lncRNA_384	AAEL005526	1	9885460	9889946	positive
lncRNA_387.1	lncRNA_387	AAEL005526	1	9900840	9901476	positive
lncRNA_540.1	lncRNA_540	AAEL011292	1	15139069	15139496	positive
lncRNA_647.1	lncRNA_647	AAEL012718	1	18282600	18287143	positive
lncRNA_658.1	lncRNA_658	AAEL012717	1	18634848	18635763	positive
lncRNA_743.1	lncRNA_743	AAEL022108	1	20329580	20332453	positive
lncRNA_777.1	lncRNA_777	AAEL022589	1	21381237	21381509	positive
lncRNA_785.1	lncRNA_785	AAEL022589	1	21916233	21917352	positive
lncRNA_786.1	lncRNA_786	AAEL022589	1	21917447	21918020	positive
lncRNA_800.1	lncRNA_800	AAEL021022	1	22034314	22034856	positive
lncRNA_801.1	lncRNA_801	AAEL021022	1	22039541	22040364	positive
lncRNA_802.1	lncRNA_802	AAEL021022	1	22041164	22041744	positive
lncRNA_917.1	lncRNA_917	AAEL019539	1	23978591	23980622	positive
lncRNA_930.1	lncRNA_930	AAEL015095	1	24439711	24440495	positive
lncRNA_930.4	lncRNA_930	AAEL015095	1	24439711	24440630	positive
lncRNA_930.3	lncRNA_930	AAEL015095	1	24439711	24440630	positive
lncRNA_930.2	lncRNA_930	AAEL015095	1	24439711	24440630	positive
lncRNA_1052.1	lncRNA_1052	AAEL013823	1	26519956	26525914	positive
lncRNA_1052.2	lncRNA_1052	AAEL013823	1	26521517	26525914	positive
lncRNA_1053.1	lncRNA_1053	AAEL013823	1	26575124	26581866	positive
lncRNA_1091.1	lncRNA_1091	AAEL022743	1	27551873	27553632	positive
lncRNA_1100.1	lncRNA_1100	AAEL010710	1	27980725	27982004	positive
lncRNA_1101.1	lncRNA_1101	AAEL010710	1	28013754	28014018	positive
lncRNA_1185.1	lncRNA_1185	AAEL014853	1	29753769	29754175	positive
lncRNA_1188.1	lncRNA_1188	AAEL014853	1	29916771	29919678	positive
lncRNA_1188.2	lncRNA_1188	AAEL014853	1	29919297	29919679	positive
lncRNA_1188.3	lncRNA_1188	AAEL014853	1	29919300	29919679	positive
lncRNA_1226.1	lncRNA_1226	AAEL019733	1	30566970	30567372	positive
lncRNA_1295.1	lncRNA_1295	AAEL021100	1	33198825	33206315	positive
lncRNA_1323.1	lncRNA_1323	AAEL025107	1	33850735	33852583	positive
lncRNA_1323.2	lncRNA_1323	AAEL025107	1	33851062	33852584	positive
lncRNA_1330.1	lncRNA_1330	AAEL021467	1	34293775	34294082	positive
lncRNA_1379.1	lncRNA_1379	AAEL009250	1	35364031	35365456	positive
lncRNA_1391.1	lncRNA_1391	AAEL027002	1	35700054	35707361	positive
lncRNA_1714.1	lncRNA_1714	AAEL018189	1	43517379	43517702	positive
lncRNA_1744.1	lncRNA_1744	AAEL003806	1	44172602	44173943	positive
lncRNA_1754.1	lncRNA_1754	AAEL003812	1	44744382	44744772	positive
lncRNA_1795.1	lncRNA_1795	AAEL010853	1	45852225	45854712	positive
lncRNA_1802.1	lncRNA_1802	AAEL007465	1	46254328	46255411	positive
lncRNA_1893.1	lncRNA_1893	AAEL005633	1	47805624	47806741	positive
lncRNA_1896.1	lncRNA_1896	AAEL005633	1	47889673	47890272	positive
lncRNA_1898.1	lncRNA_1898	AAEL005633	1	47895619	47899359	positive
lncRNA_1900.1	lncRNA_1900	AAEL005633	1	48106783	48107741	positive
lncRNA_1900.2	lncRNA_1900	AAEL005633	1	48106884	48107768	positive
lncRNA_1900.3	lncRNA_1900	AAEL005633	1	48106985	48107760	positive
lncRNA_1901.1	lncRNA_1901	AAEL005633	1	48126153	48126408	positive
lncRNA_1932.1	lncRNA_1932	AAEL017238	1	48736033	48736664	positive
lncRNA_2056.1	lncRNA_2056	AAEL008031	1	51570077	51577228	positive
lncRNA_2088.1	lncRNA_2088	AAEL006825	1	52374050	52375531	positive
lncRNA_2091.1	lncRNA_2091	AAEL006825	1	52483815	52484249	positive
lncRNA_2092.1	lncRNA_2092	AAEL006825	1	52698503	52704138	positive
lncRNA_2250.1	lncRNA_2250	AAEL009327	1	55933055	55936638	positive
lncRNA_2275.1	lncRNA_2275	AAEL009463	1	56606996	56614318	positive
lncRNA_2286.1	lncRNA_2286	AAEL009466	1	57190186	57190977	positive
lncRNA_2321.1	lncRNA_2321	AAEL026323	1	57782983	57783872	positive
lncRNA_2380.1	lncRNA_2380	AAEL026486	1	59192333	59282635	positive
lncRNA_2381.1	lncRNA_2381	AAEL026486	1	59271189	59274645	positive
lncRNA_2426.1	lncRNA_2426	AAEL017994	1	60482903	60483248	positive
lncRNA_2471.1	lncRNA_2471	AAEL013803	1	61418107	61421129	positive
lncRNA_2471.2	lncRNA_2472	AAEL013803	1	61419171	61421129	positive
lncRNA_2472.1	lncRNA_2471	AAEL013803	1	61418376	61419060	positive
lncRNA_2474.1	lncRNA_2474	AAEL013803	1	61422817	61425147	positive
lncRNA_2536.1	lncRNA_2536	AAEL004217	1	63049721	63050225	positive
lncRNA_2652.1	lncRNA_2652	AAEL021200	1	65452101	65452719	positive
lncRNA_2671.13	lncRNA_2673	AAEL014357	1	66025528	66026187	positive
lncRNA_2673.1	lncRNA_2671	AAEL014357	1	65910245	65970653	positive
lncRNA_2674.1	lncRNA_2674	AAEL014357	1	66120749	66121469	positive
lncRNA_2684.1	lncRNA_2684	AAEL019953	1	66657979	66658559	positive
lncRNA_2772.1	lncRNA_2772	AAEL003597	1	69325235	69325819	positive
lncRNA_2801.1	lncRNA_2801	AAEL019586	1	70304896	70330221	positive
lncRNA_2812.1	lncRNA_2812	AAEL024540	1	70672323	70697264	positive
lncRNA_2845.1	lncRNA_2845	AAEL015180	1	71628140	71635624	positive
lncRNA_2956.1	lncRNA_2956	AAEL018208	1	74009811	74010933	positive
lncRNA_2966.1	lncRNA_2966	AAEL008017	1	74335084	74336062	positive
lncRNA_3021.1	lncRNA_3021	AAEL023473	1	75930118	75930743	positive
lncRNA_3022.1	lncRNA_3022	AAEL023473	1	75936193	75936525	positive
lncRNA_3029.1	lncRNA_3029	AAEL023473	1	76122474	76122678	positive
lncRNA_3032.1	lncRNA_3032	AAEL023473	1	76154308	76154529	positive
lncRNA_3037.1	lncRNA_3037	AAEL023473	1	76219794	76220015	positive
lncRNA_3038.1	lncRNA_3038	AAEL023473	1	76225546	76226032	positive
lncRNA_3040.1	lncRNA_3040	AAEL023473	1	76273266	76273484	positive
lncRNA_3093.1	lncRNA_3093	AAEL008909	1	77945874	77946474	positive
lncRNA_3114.1	lncRNA_3114	AAEL009729	1	78472006	78472504	positive
lncRNA_3154.3	lncRNA_3156	AAEL017005	1	79708007	79817217	positive
lncRNA_3156.1	lncRNA_3158	AAEL017005	1	79341425	79348755	positive
lncRNA_3158.1	lncRNA_3154	AAEL017005	1	79505857	79513387	positive
lncRNA_3172.1	lncRNA_3172	AAEL023379	1	80358355	80358639	positive
lncRNA_3173.1	lncRNA_3173	AAEL023379	1	80412429	80412771	positive
lncRNA_3193.1	lncRNA_3193	AAEL008940	1	80657208	80658773	positive
lncRNA_3346.9	lncRNA_3346	AAEL021785	1	84264080	84267249	positive
lncRNA_3390.1	lncRNA_3390	AAEL026560	1	84803399	84805975	positive
lncRNA_3393.1	lncRNA_3393	AAEL026560	1	84829280	84829950	positive
lncRNA_3396.1	lncRNA_3396	AAEL026560	1	84887535	84894608	positive
lncRNA_3399.1	lncRNA_3399	AAEL026560	1	85003513	85003712	positive
lncRNA_3406.1	lncRNA_3406	AAEL026560	1	85079996	85080465	positive
lncRNA_3408.1	lncRNA_3408	AAEL026560	1	85142766	85142966	positive
lncRNA_3440.5	lncRNA_3440	AAEL002938	1	86059844	86060690	positive
lncRNA_3457.1	lncRNA_3457	AAEL019831	1	86279675	86280118	positive
lncRNA_3665.1	lncRNA_3665	AAEL023574	1	91607461	91608359	positive
lncRNA_3745.1	lncRNA_3745	AAEL012708	1	93295673	93296126	positive
lncRNA_3808.1	lncRNA_3808	AAEL026914	1	95307128	95307333	positive
lncRNA_3848.1	lncRNA_3848	AAEL026235	1	96351987	96352293	positive
lncRNA_3867.1	lncRNA_3867	AAEL020390	1	96836014	96837692	positive
lncRNA_3886.1	lncRNA_3886	AAEL018339	1	97411357	97411687	positive
lncRNA_3886.2	lncRNA_3886	AAEL018339	1	97411357	97411773	positive
lncRNA_4188.1	lncRNA_4188	AAEL004233	1	104216345	104216637	positive
lncRNA_4189.1	lncRNA_4189	AAEL004233	1	104225661	104225948	positive
lncRNA_4341.1	lncRNA_4341	AAEL002896	1	107691851	107692080	positive
lncRNA_4342.2	lncRNA_4342	AAEL002896	1	107692791	107693275	positive
lncRNA_4342.1	lncRNA_4342	AAEL002896	1	107692791	107693723	positive
lncRNA_4615.1	lncRNA_4615	AAEL001231	1	115178336	115178565	positive
lncRNA_4635.1	lncRNA_4635	AAEL020191	1	116041877	116042264	positive
lncRNA_4679.1	lncRNA_4679	AAEL005834	1	116921934	116922337	positive
lncRNA_4710.1	lncRNA_4710	AAEL005840	1	117706673	117707672	positive
lncRNA_4712.1	lncRNA_4712	AAEL005840	1	117776050	117776274	positive
lncRNA_4774.1	lncRNA_4774	AAEL004698	1	119000289	119000804	positive
lncRNA_4795.1	lncRNA_4795	AAEL024424	1	119545274	119546324	positive
lncRNA_4797.1	lncRNA_4797	AAEL024424	1	119601037	119654355	positive
lncRNA_4811.1	lncRNA_4811	AAEL011586	1	120042333	120042571	positive
lncRNA_4813.1	lncRNA_4813	AAEL011586	1	120092122	120092370	positive
lncRNA_4813.2	lncRNA_4813	AAEL011586	1	120092123	120092369	positive
lncRNA_4815.1	lncRNA_4815	AAEL011586	1	120137116	120137469	positive
lncRNA_4817.1	lncRNA_4817	AAEL011586	1	120172535	120181579	positive
lncRNA_4889.1	lncRNA_4889	AAEL005787	1	121984085	121984705	positive
lncRNA_4900.1	lncRNA_4900	AAEL005773	1	122158585	122158885	positive
lncRNA_4915.1	lncRNA_4915	AAEL023110	1	122468210	122468676	positive
lncRNA_4927.1	lncRNA_4927	AAEL012458	1	122953674	122954240	positive
lncRNA_5120.1	lncRNA_5120	AAEL007040	1	127686110	127686424	positive
lncRNA_5146.1	lncRNA_5146	AAEL021618	1	128720332	128721141	positive
lncRNA_5148.1	lncRNA_5148	AAEL021618	1	128947581	128948682	positive
lncRNA_5163.1	lncRNA_5163	AAEL020006	1	129204757	129211137	positive
lncRNA_5174.1	lncRNA_5174	AAEL003026	1	129441371	129449017	positive
lncRNA_5238.1	lncRNA_5238	AAEL026977	1	131627808	131628019	positive
lncRNA_5279.1	lncRNA_5279	AAEL002745	1	132663729	132664537	positive
lncRNA_5280.1	lncRNA_5280	AAEL002745	1	132944049	132944637	positive
lncRNA_5451.1	lncRNA_5451	AAEL021479	1	136418560	136419673	positive
lncRNA_5451.2	lncRNA_5451	AAEL021479	1	136419046	136419669	positive
lncRNA_5455.1	lncRNA_5455	AAEL021479	1	136426920	136434055	positive
lncRNA_5458.1	lncRNA_5458	AAEL021479	1	136533396	136534880	positive
lncRNA_5460.1	lncRNA_5460	AAEL021479	1	136581167	136581586	positive
lncRNA_5490.1	lncRNA_5490	AAEL025030	1	137269700	137271903	positive
lncRNA_5502.1	lncRNA_5502	AAEL021006	1	137806333	137807137	positive
lncRNA_5544.1	lncRNA_5544	AAEL001604	1	139026541	139026877	positive
lncRNA_5681.1	lncRNA_5681	AAEL009513	1	141701340	141702167	positive
lncRNA_5685.1	lncRNA_5685	AAEL019522	1	141828987	141830265	positive
lncRNA_5742.1	lncRNA_5742	AAEL014038	1	142963289	142964587	positive
lncRNA_5773.1	lncRNA_5773	AAEL013405	1	143365386	143371816	positive
lncRNA_5890.1	lncRNA_5890	AAEL004543	1	145145125	145151380	positive
lncRNA_5900.1	lncRNA_5900	AAEL004581	1	145350859	145351339	positive
lncRNA_5901.1	lncRNA_5901	AAEL004581	1	145367916	145368215	positive
lncRNA_5924.1	lncRNA_5924	AAEL004694	1	145934949	145935252	positive
lncRNA_6013.1	lncRNA_6013	AAEL011757	1	147621616	147690503	positive
lncRNA_6015.1	lncRNA_6015	AAEL011757	1	147716375	147716611	positive
lncRNA_6112.1	lncRNA_6112	AAEL014822	1	149291159	149291421	positive
lncRNA_6152.1	lncRNA_6152	AAEL005507	1	150572913	150579997	positive
lncRNA_6171.1	lncRNA_6171	AAEL017331	1	150976965	150978483	positive
lncRNA_6178.1	lncRNA_6178	AAEL017331	1	151166723	151167111	positive
lncRNA_6179.1	lncRNA_6179	AAEL017331	1	151192981	151194826	positive
lncRNA_6180.1	lncRNA_6180	AAEL017331	1	151277473	151285370	positive
lncRNA_6180.3	lncRNA_6180	AAEL017331	1	151278176	151285303	positive
lncRNA_6182.1	lncRNA_6182	AAEL017331	1	151321665	151322955	positive
lncRNA_6186.1	lncRNA_6186	AAEL017331	1	151404297	151404766	positive
lncRNA_6188.1	lncRNA_6188	AAEL017331	1	151621198	151621520	positive
lncRNA_6254.1	lncRNA_6254	AAEL022912	1	152664496	152664760	positive
lncRNA_6296.1	lncRNA_6296	AAEL022649	1	152987592	152988132	positive
lncRNA_6297.1	lncRNA_6297	AAEL022649	1	152988840	152989070	positive
lncRNA_6340.1	lncRNA_6340	AAEL021955	1	153710481	153710805	positive
lncRNA_6341.1	lncRNA_6341	AAEL021955	1	153717659	153718296	positive
lncRNA_6343.1	lncRNA_6343	AAEL021955	1	153751720	153752511	positive
lncRNA_6403.1	lncRNA_6403	AAEL008071	1	154401599	154404639	positive
lncRNA_6407.1	lncRNA_6407	AAEL008071	1	154445437	154449418	positive
lncRNA_6435.10	lncRNA_6435	AAEL013404	1	154941034	154950422	positive
lncRNA_6507.11	lncRNA_6507	AAEL011850	1	155937888	155938702	positive
lncRNA_6549.1	lncRNA_6549	AAEL006937	1	156769630	156770911	positive
lncRNA_6549.2	lncRNA_6549	AAEL006937	1	156770010	156770862	positive
lncRNA_6554.1	lncRNA_6554	AAEL018127	1	156873469	156875755	positive
lncRNA_6667.1	lncRNA_6667	AAEL014425	1	159070228	159070867	positive
lncRNA_6711.1	lncRNA_6711	AAEL010050	1	159830677	159831024	positive
lncRNA_6718.1	lncRNA_6718	AAEL010050	1	159954249	159954458	positive
lncRNA_6720.1	lncRNA_6720	AAEL010050	1	159968422	159988837	positive
lncRNA_6728.1	lncRNA_6728	AAEL021853	1	160377213	160468112	positive
lncRNA_6767.1	lncRNA_6767	AAEL020403	1	161585029	161592580	positive
lncRNA_6770.1	lncRNA_6770	AAEL020403	1	161732697	161734022	positive
lncRNA_6774.1	lncRNA_6774	AAEL019619	1	161873977	161881940	positive
lncRNA_6857.1	lncRNA_6857	AAEL008010	1	164163431	164167239	positive
lncRNA_6938.1	lncRNA_6938	AAEL019917	1	166011106	166011519	positive
lncRNA_6939.1	lncRNA_6939	AAEL019917	1	166077984	166079535	positive
lncRNA_7181.1	lncRNA_7181	AAEL000123	1	170554045	170554612	positive
lncRNA_7241.1	lncRNA_7241	AAEL019779	1	172816559	172817500	positive
lncRNA_7260.1	lncRNA_7260	AAEL008415	1	173014412	173016161	positive
lncRNA_7264.1	lncRNA_7264	AAEL008415	1	173028409	173028997	positive
lncRNA_7294.1	lncRNA_7294	AAEL008414	1	173734379	173735060	positive
lncRNA_7295.2	lncRNA_7295	AAEL008414	1	173788137	173788554	positive
lncRNA_7351.1	lncRNA_7351	AAEL002410	1	174935309	174935999	positive
lncRNA_7357.1	lncRNA_7357	AAEL002410	1	175314656	175315802	positive
lncRNA_7364.1	lncRNA_7364	AAEL002410	1	175503485	175527282	positive
lncRNA_7371.1	lncRNA_7371	AAEL002410	1	175647210	175647873	positive
lncRNA_7371.2	lncRNA_7371	AAEL002410	1	175647316	175647698	positive
lncRNA_7662.1	lncRNA_7662	AAEL005243	1	182209746	182210991	positive
lncRNA_7690.1	lncRNA_7690	AAEL006071	1	182896594	182903740	positive
lncRNA_7691.1	lncRNA_7691	AAEL006071	1	182915611	182918388	positive
lncRNA_7692.1	lncRNA_7692	AAEL006071	1	182925269	182925808	positive
lncRNA_7693.1	lncRNA_7693	AAEL006071	1	182936933	182937586	positive
lncRNA_7705.1	lncRNA_7705	AAEL006077	1	183405469	183406661	positive
lncRNA_7709.1	lncRNA_7709	AAEL006077	1	183476659	183476917	positive
lncRNA_7710.1	lncRNA_7710	AAEL006077	1	183494683	183494935	positive
lncRNA_7711.1	lncRNA_7711	AAEL006077	1	183496475	183496727	positive
lncRNA_7713.1	lncRNA_7713	AAEL006077	1	183518277	183519338	positive
lncRNA_7727.1	lncRNA_7727	AAEL006077	1	183704269	183705080	positive
lncRNA_7729.1	lncRNA_7729	AAEL006077	1	183718061	183718475	positive
lncRNA_7795.1	lncRNA_7795	AAEL026364	1	184589294	184589771	positive
lncRNA_7917.1	lncRNA_7917	AAEL020016	1	188054715	188060757	positive
lncRNA_7921.1	lncRNA_7921	AAEL010907	1	188419563	188420617	positive
lncRNA_7923.1	lncRNA_7923	AAEL010907	1	188421040	188421483	positive
lncRNA_8043.3	lncRNA_8043	AAEL022637	1	190666306	190672594	positive
lncRNA_8044.1	lncRNA_8044	AAEL022637	1	190688582	190723311	positive
lncRNA_8052.1	lncRNA_8052	AAEL022637	1	191337553	191339257	positive
lncRNA_8205.1	lncRNA_8205	AAEL000134	1	194495351	194497844	positive
lncRNA_8239.1	lncRNA_8239	AAEL017443	1	195138794	195139472	positive
lncRNA_8281.2	lncRNA_8281	AAEL020570	1	196480704	196481462	positive
lncRNA_8281.1	lncRNA_8281	AAEL020570	1	196480704	196530565	positive
lncRNA_8360.1	lncRNA_8360	AAEL026347	1	199272281	199273860	positive
lncRNA_8402.1	lncRNA_8402	AAEL009311	1	200088320	200091873	positive
lncRNA_8434.1	lncRNA_8434	AAEL005803	1	200710059	200710500	positive
lncRNA_8487.1	lncRNA_8487	AAEL005791	1	201921429	201923648	positive
lncRNA_8555.1	lncRNA_8555	AAEL003794	1	203359832	203360245	positive
lncRNA_8625.1	lncRNA_8625	AAEL015355	1	204555310	204555886	positive
lncRNA_8634.1	lncRNA_8634	AAEL028161	1	204667823	204668349	positive
lncRNA_8637.1	lncRNA_8637	AAEL010471	1	204769074	204771728	positive
lncRNA_8723.1	lncRNA_8723	AAEL012925	1	205936766	205937080	positive
lncRNA_8757.1	lncRNA_8757	AAEL020387	1	206675451	206677476	positive
lncRNA_8780.1	lncRNA_8780	AAEL009915	1	206867469	206871206	positive
lncRNA_8827.1	lncRNA_8827	AAEL002999	1	208179281	208180537	positive
lncRNA_8878.1	lncRNA_8878	AAEL003016	1	208967872	208973395	positive
lncRNA_8942.4	lncRNA_8942	AAEL023811	1	210463075	210463592	positive
lncRNA_8969.1	lncRNA_8969	AAEL019505	1	210756205	210808481	positive
lncRNA_8969.2	lncRNA_8969	AAEL019505	1	210794884	210807816	positive
lncRNA_8970.1	lncRNA_8970	AAEL019505	1	210808566	210809007	positive
lncRNA_8971.1	lncRNA_8971	AAEL019505	1	210811850	210813412	positive
lncRNA_8973.1	lncRNA_8973	AAEL019505	1	210816429	210816962	positive
lncRNA_8974.1	lncRNA_8974	AAEL019505	1	210823221	210824135	positive
lncRNA_8975.1	lncRNA_8975	AAEL019505	1	210847669	210850557	positive
lncRNA_8976.1	lncRNA_8976	AAEL019505	1	210850777	210855583	positive
lncRNA_8977.1	lncRNA_8977	AAEL019505	1	210863368	210864120	positive
lncRNA_8979.1	lncRNA_8979	AAEL019505	1	211277272	211298905	positive
lncRNA_8979.2	lncRNA_8979	AAEL019505	1	211277285	211298905	positive
lncRNA_8980.1	lncRNA_8980	AAEL019505	1	211331823	211342661	positive
lncRNA_9048.1	lncRNA_9048	AAEL012446	1	213452348	213454756	positive
lncRNA_9086.1	lncRNA_9086	AAEL026027	1	214737887	214738996	positive
lncRNA_9127.1	lncRNA_9127	AAEL022734	1	215683518	215684436	positive
lncRNA_9207.1	lncRNA_9207	AAEL019433	1	217438075	217438449	positive
lncRNA_9212.1	lncRNA_9212	AAEL019433	1	217523695	217523910	positive
lncRNA_9213.1	lncRNA_9213	AAEL019433	1	217525784	217528896	positive
lncRNA_9218.1	lncRNA_9218	AAEL019433	1	217850982	217853350	positive
lncRNA_9297.1	lncRNA_9297	AAEL013723	1	219166155	219166848	positive
lncRNA_9298.1	lncRNA_9298	AAEL013723	1	219180952	219185657	positive
lncRNA_9338.1	lncRNA_9338	AAEL004564	1	220597195	220597514	positive
lncRNA_9353.1	lncRNA_9353	AAEL004572	1	220935364	220937580	positive
lncRNA_9529.1	lncRNA_9529	AAEL019752	1	225334603	225335006	positive
lncRNA_9540.1	lncRNA_9540	AAEL013424	1	225719380	225719741	positive
lncRNA_9609.1	lncRNA_9609	AAEL002555	1	227206778	227207044	positive
lncRNA_9657.1	lncRNA_9657	AAEL002567	1	228816327	228816740	positive
lncRNA_9887.1	lncRNA_9887	AAEL008334	1	235529956	235548572	positive
lncRNA_9889.1	lncRNA_9889	AAEL008334	1	235582219	235585876	positive
lncRNA_9915.1	lncRNA_9915	AAEL004398	1	236627233	236629266	positive
lncRNA_9915.2	lncRNA_9915	AAEL004398	1	236627239	236627694	positive
lncRNA_9943.1	lncRNA_9943	AAEL011522	1	238164136	238164533	positive
lncRNA_9974.1	lncRNA_9974	AAEL023845	1	238875485	238876312	positive
lncRNA_9984.1	lncRNA_9984	AAEL023845	1	239578074	239587129	positive
lncRNA_10204.1	lncRNA_10204	AAEL002142	1	243827376	243828425	positive
lncRNA_10251.1	lncRNA_10251	AAEL019706	1	244858370	244858685	positive
lncRNA_10254.1	lncRNA_10254	AAEL019706	1	244984253	244997623	positive
lncRNA_10254.2	lncRNA_10255	AAEL019706	1	244997464	244999212	positive
lncRNA_10255.1	lncRNA_10254	AAEL019706	1	244986488	244986789	positive
lncRNA_10257.1	lncRNA_10257	AAEL019706	1	245006958	245009651	positive
lncRNA_10257.2	lncRNA_10257	AAEL019706	1	245006963	245010445	positive
lncRNA_10286.1	lncRNA_10286	AAEL027261	1	245879954	245880435	positive
lncRNA_10469.1	lncRNA_10469	AAEL019437	1	250016865	250061494	positive
lncRNA_10514.1	lncRNA_10514	AAEL003918	1	251002273	251003238	positive
lncRNA_10638.1	lncRNA_10638	AAEL002864	1	255387624	255387946	positive
lncRNA_10735.1	lncRNA_10735	AAEL005952	1	258116459	258123079	positive
lncRNA_10752.1	lncRNA_10752	AAEL005945	1	258668986	258669545	positive
lncRNA_10754.1	lncRNA_10754	AAEL005945	1	258788767	258789275	positive
lncRNA_10788.1	lncRNA_10788	AAEL020340	1	260102093	260113950	positive
lncRNA_10948.1	lncRNA_10948	AAEL025293	1	263642287	263642627	positive
lncRNA_10980.1	lncRNA_10980	AAEL010627	1	264440997	264441698	positive
lncRNA_10981.1	lncRNA_10981	AAEL010627	1	264700130	264700777	positive
lncRNA_10989.1	lncRNA_10989	AAEL010626	1	264881783	264881999	positive
lncRNA_11020.1	lncRNA_11020	AAEL006113	1	265938450	265939035	positive
lncRNA_11035.1	lncRNA_11035	AAEL006114	1	266351631	266351875	positive
lncRNA_11042.1	lncRNA_11042	AAEL006114	1	266638260	266638483	positive
lncRNA_11046.1	lncRNA_11046	AAEL006114	1	266982063	266982315	positive
lncRNA_11064.1	lncRNA_11064	AAEL007209	1	267320497	267320978	positive
lncRNA_11116.1	lncRNA_11116	AAEL010408	1	268321618	268322926	positive
lncRNA_11191.1	lncRNA_11191	AAEL019844	1	269535342	269537945	positive
lncRNA_11218.1	lncRNA_11218	AAEL012062	1	270628714	270629619	positive
lncRNA_11220.1	lncRNA_11220	AAEL012062	1	270684518	270686634	positive
lncRNA_11253.1	lncRNA_11253	AAEL018056	1	271635223	271639138	positive
lncRNA_11253.2	lncRNA_11253	AAEL018056	1	271635339	271639127	positive
lncRNA_11361.1	lncRNA_11361	AAEL013846	1	274997398	274998653	positive
lncRNA_11361.2	lncRNA_11361	AAEL013846	1	274997400	274998652	positive
lncRNA_11442.2	lncRNA_11442	AAEL013758	1	277004784	277020049	positive
lncRNA_11444.1	lncRNA_11444	AAEL013758	1	277026136	277026424	positive
lncRNA_11533.1	lncRNA_11533	AAEL026825	1	278774081	278774293	positive
lncRNA_11545.1	lncRNA_11545	AAEL005992	1	278968152	278972882	positive
lncRNA_11564.10	lncRNA_11564	AAEL026260	1	279628664	279850163	positive
lncRNA_11567.4	lncRNA_11569	AAEL026260	1	279707935	279711412	positive
lncRNA_11567.5	lncRNA_11569	AAEL026260	1	279707947	279725849	positive
lncRNA_11569.1	lncRNA_11571	AAEL026260	1	279648955	279650652	positive
lncRNA_11569.2	lncRNA_11573	AAEL026260	1	279648975	279651532	positive
lncRNA_11571.1	lncRNA_11567	AAEL026260	1	279682775	279686198	positive
lncRNA_11573.1	lncRNA_11567	AAEL026260	1	279694615	279695799	positive
lncRNA_11575.1	lncRNA_11575	AAEL026260	1	279827948	279835199	positive
lncRNA_11576.1	lncRNA_11576	AAEL026260	1	280081091	280081336	positive
lncRNA_11652.1	lncRNA_11652	AAEL007993	1	283085369	283085687	positive
lncRNA_11665.1	lncRNA_11665	AAEL019983	1	283747210	283748045	positive
lncRNA_11701.1	lncRNA_11701	AAEL023183	1	284520721	284521273	positive
lncRNA_11701.2	lncRNA_11701	AAEL023183	1	284520722	284521266	positive
lncRNA_11854.1	lncRNA_11854	AAEL004876	1	287991713	287992627	positive
lncRNA_11870.1	lncRNA_11870	AAEL004863	1	288259813	288260399	positive
lncRNA_12021.1	lncRNA_12021	AAEL019685	1	291262244	291272974	positive
lncRNA_12068.1	lncRNA_12068	AAEL009072	1	292548249	292548568	positive
lncRNA_12343.1	lncRNA_12343	AAEL024930	1	298927460	298928184	positive
lncRNA_12344.1	lncRNA_12344	AAEL024930	1	298938253	298938881	positive
lncRNA_12347.1	lncRNA_12347	AAEL026442	1	299000860	299003984	positive
lncRNA_12416.1	lncRNA_12416	AAEL027099	1	300490442	300492731	positive
lncRNA_12503.1	lncRNA_12503	AAEL021783	1	302285296	302285856	positive
lncRNA_12506.1	lncRNA_12506	AAEL023547	1	302309156	302310332	positive
lncRNA_12620.1	lncRNA_12620	AAEL019426	1	304063089	304145976	positive
lncRNA_12621.1	lncRNA_12621	AAEL019426	1	304080233	304080722	positive
lncRNA_12623.1	lncRNA_12623	AAEL019426	1	304125999	304137191	positive
lncRNA_12620.2	lncRNA_12620	AAEL019426	1	304137839	304139925	positive
lncRNA_12627.1	lncRNA_12627	AAEL019426	1	304315481	304315907	positive
lncRNA_12799.1	lncRNA_12799	AAEL004630	1	307143995	307147762	positive
lncRNA_12811.1	lncRNA_12811	AAEL004633	1	307199492	307201572	positive
lncRNA_12886.1	lncRNA_12886	AAEL022117	1	308936214	308936469	positive
lncRNA_12891.1	lncRNA_12891	AAEL014032	1	309351014	309382792	positive
lncRNA_12903.1	lncRNA_12903	AAEL020920	1	309908529	309908732	positive
lncRNA_12904.1	lncRNA_12904	AAEL020920	1	309987316	309987524	positive
lncRNA_12912.1	lncRNA_12912	AAEL022179	1	310180069	310182655	positive
lncRNA_12913.1	lncRNA_12913	AAEL022179	1	310183564	310184271	positive
lncRNA_12917.1	lncRNA_12917	AAEL009949	1	310406265	310406617	positive
lncRNA_12924.1	lncRNA_12924	AAEL025792	1	310522918	310523145	positive
lncRNA_12973.1	lncRNA_12973	AAEL005202	2	415947	417448	positive
lncRNA_13088.1	lncRNA_13088	AAEL020087	2	3281091	3289071	positive
lncRNA_13091.1	lncRNA_13091	AAEL020087	2	3604641	3607055	positive
lncRNA_13290.1	lncRNA_13290	AAEL005978	2	6961367	6962282	positive
lncRNA_13295.1	lncRNA_13295	AAEL005978	2	7254058	7261849	positive
lncRNA_13297.1	lncRNA_13297	AAEL015668	2	7582465	7582819	positive
lncRNA_13359.1	lncRNA_13359	AAEL001010	2	9317906	9318191	positive
lncRNA_13407.1	lncRNA_13407	AAEL022465	2	11451699	11453671	positive
lncRNA_13407.2	lncRNA_13407	AAEL022465	2	11451706	11453557	positive
lncRNA_13444.1	lncRNA_13444	AAEL002724	2	13501238	13501957	positive
lncRNA_13449.1	lncRNA_13449	AAEL002724	2	13629467	13629966	positive
lncRNA_13738.1	lncRNA_13738	AAEL008916	2	20268698	20269224	positive
lncRNA_13853.1	lncRNA_13853	AAEL019443	2	23385069	23389571	positive
lncRNA_13874.1	lncRNA_13874	AAEL013971	2	24040172	24040551	positive
lncRNA_13896.1	lncRNA_13896	AAEL022496	2	25036194	25036616	positive
lncRNA_13897.1	lncRNA_13897	AAEL022496	2	25038793	25061990	positive
lncRNA_13955.1	lncRNA_13955	AAEL013384	2	26513828	26514149	positive
lncRNA_13968.1	lncRNA_13968	AAEL011592	2	26927050	26927917	positive
lncRNA_14069.1	lncRNA_14069	AAEL021693	2	30273055	30273404	positive
lncRNA_14081.1	lncRNA_14081	AAEL021693	2	30463382	30463606	positive
lncRNA_14083.1	lncRNA_14083	AAEL021693	2	30578663	30578988	positive
lncRNA_14084.1	lncRNA_14084	AAEL021693	2	30594678	30595213	positive
lncRNA_14094.1	lncRNA_14094	AAEL025785	2	30761265	30762017	positive
lncRNA_14094.2	lncRNA_14094	AAEL025785	2	30761282	30762132	positive
lncRNA_14115.2	lncRNA_14115	AAEL019776	2	31333095	31333353	positive
lncRNA_14121.1	lncRNA_14121	AAEL002250	2	31424291	31424584	positive
lncRNA_14123.1	lncRNA_14123	AAEL002258	2	31457298	31457569	positive
lncRNA_14159.1	lncRNA_14159	AAEL004591	2	32972745	32973079	positive
lncRNA_14162.1	lncRNA_14162	AAEL004591	2	33177535	33180604	positive
lncRNA_14167.1	lncRNA_14167	AAEL004583	2	33643453	33643976	positive
lncRNA_14177.1	lncRNA_14177	AAEL004592	2	34078650	34078998	positive
lncRNA_14276.1	lncRNA_14276	AAEL022847	2	35777163	35783684	positive
lncRNA_14410.1	lncRNA_14410	AAEL001734	2	38452376	38454096	positive
lncRNA_14431.1	lncRNA_14431	AAEL025915	2	39124939	39125799	positive
lncRNA_14481.1	lncRNA_14481	AAEL026485	2	40393528	40393945	positive
lncRNA_14496.1	lncRNA_14496	AAEL018149	2	41146970	41206150	positive
lncRNA_14496.2	lncRNA_14496	AAEL018149	2	41147001	41206150	positive
lncRNA_14544.1	lncRNA_14544	AAEL003097	2	43560029	43590557	positive
lncRNA_14547.1	lncRNA_14547	AAEL003097	2	43849861	43851219	positive
lncRNA_14571.1	lncRNA_14571	AAEL014577	2	45216428	45216912	positive
lncRNA_14663.1	lncRNA_14663	AAEL023787	2	48016175	48016386	positive
lncRNA_14774.1	lncRNA_14774	AAEL012633	2	50801924	50802723	positive
lncRNA_14775.1	lncRNA_14775	AAEL012633	2	50835267	50835471	positive
lncRNA_14778.1	lncRNA_14778	AAEL012633	2	51090743	51091046	positive
lncRNA_14959.1	lncRNA_14959	AAEL001343	2	57157797	57158040	positive
lncRNA_15196.1	lncRNA_15196	AAEL019451	2	63668263	63669181	positive
lncRNA_15304.1	lncRNA_15304	AAEL019757	2	66860074	66860833	positive
lncRNA_15346.1	lncRNA_15346	AAEL014520	2	68103664	68109133	positive
lncRNA_15361.1	lncRNA_15361	AAEL009736	2	68648969	68651985	positive
lncRNA_15361.3	lncRNA_15361	AAEL009736	2	68648969	68652122	positive
lncRNA_15361.2	lncRNA_15361	AAEL009736	2	68648969	68652122	positive
lncRNA_15365.1	lncRNA_15365	AAEL009736	2	68736356	68736856	positive
lncRNA_15519.1	lncRNA_15519	AAEL027655	2	73186794	73188836	positive
lncRNA_15670.1	lncRNA_15670	AAEL007200	2	77271561	77272337	positive
lncRNA_15748.1	lncRNA_15748	AAEL021789	2	79456586	79457161	positive
lncRNA_15750.1	lncRNA_15750	AAEL021789	2	79914826	79915202	positive
lncRNA_15751.1	lncRNA_15751	AAEL021789	2	79930718	79931390	positive
lncRNA_15811.1	lncRNA_15811	AAEL011502	2	81272712	81274784	positive
lncRNA_15916.1	lncRNA_15916	AAEL019478	2	84229115	84229530	positive
lncRNA_15917.1	lncRNA_15917	AAEL019478	2	84243359	84243704	positive
lncRNA_15918.1	lncRNA_15918	AAEL019478	2	84286247	84294177	positive
lncRNA_15918.2	lncRNA_15918	AAEL019478	2	84288218	84294260	positive
lncRNA_15922.1	lncRNA_15922	AAEL019478	2	84462769	84463451	positive
lncRNA_15923.1	lncRNA_15923	AAEL019478	2	84567950	84573927	positive
lncRNA_16057.1	lncRNA_16057	AAEL025165	2	87267781	87268145	positive
lncRNA_16058.1	lncRNA_16058	AAEL025165	2	87269032	87269288	positive
lncRNA_16082.1	lncRNA_16082	AAEL017356	2	87827966	87828344	positive
lncRNA_16104.1	lncRNA_16104	AAEL020351	2	88168190	88169054	positive
lncRNA_16113.1	lncRNA_16113	AAEL020351	2	88482412	88482832	positive
lncRNA_16284.1	lncRNA_16284	AAEL011348	2	92959042	92959456	positive
lncRNA_16308.1	lncRNA_16308	AAEL025123	2	93301093	93315625	positive
lncRNA_16322.4	lncRNA_16327	AAEL019862	2	94350060	94371543	positive
lncRNA_16322.6	lncRNA_16322	AAEL019862	2	94350252	94371479	positive
lncRNA_16322.8	lncRNA_16322	AAEL019862	2	94350259	94371540	positive
lncRNA_16322.11	lncRNA_16322	AAEL019862	2	94350271	94371540	positive
lncRNA_16322.12	lncRNA_16322	AAEL019862	2	94350292	94371540	positive
lncRNA_16327.1	lncRNA_16322	AAEL019862	2	93737442	93737972	positive
lncRNA_16376.1	lncRNA_16376	AAEL013277	2	95197742	95197954	positive
lncRNA_16378.1	lncRNA_16378	AAEL013277	2	95212921	95213272	positive
lncRNA_16380.1	lncRNA_16380	AAEL013277	2	95247668	95247951	positive
lncRNA_16384.1	lncRNA_16384	AAEL013277	2	95407575	95407902	positive
lncRNA_16393.1	lncRNA_16393	AAEL022385	2	95601010	95601316	positive
lncRNA_16468.1	lncRNA_16468	AAEL009186	2	96690132	96690770	positive
lncRNA_16491.1	lncRNA_16491	AAEL009185	2	97478598	97479899	positive
lncRNA_16514.1	lncRNA_16514	AAEL008514	2	98959509	98960122	positive
lncRNA_16547.1	lncRNA_16547	AAEL025518	2	99733599	99741429	positive
lncRNA_16761.1	lncRNA_16761	AAEL014765	2	103248042	103248279	positive
lncRNA_16772.1	lncRNA_16772	AAEL014766	2	103310363	103311501	positive
lncRNA_16777.1	lncRNA_16777	AAEL019979	2	103400828	103401144	positive
lncRNA_16938.1	lncRNA_16938	AAEL011702	2	105906301	105906691	positive
lncRNA_16939.1	lncRNA_16939	AAEL011702	2	105909892	105910099	positive
lncRNA_16948.1	lncRNA_16948	AAEL019709	2	106371935	106372668	positive
lncRNA_16949.1	lncRNA_16949	AAEL019709	2	106391572	106391928	positive
lncRNA_16959.1	lncRNA_16959	AAEL007632	2	106916614	106923461	positive
lncRNA_17125.1	lncRNA_17125	AAEL025164	2	111125827	111126558	positive
lncRNA_17156.1	lncRNA_17156	AAEL012360	2	111602093	111609654	positive
lncRNA_17170.1	lncRNA_17170	AAEL012363	2	111900706	111901022	positive
lncRNA_17206.1	lncRNA_17206	AAEL009227	2	112630627	112631449	positive
lncRNA_17420.4	lncRNA_17420	AAEL004269	2	118127108	118137136	positive
lncRNA_17456.1	lncRNA_17456	AAEL019863	2	119046474	119081520	positive
lncRNA_17460.1	lncRNA_17460	AAEL019863	2	119137948	119141454	positive
lncRNA_17497.1	lncRNA_17497	AAEL023658	2	120453483	120455052	positive
lncRNA_17689.1	lncRNA_17689	AAEL027907	2	124042078	124043571	positive
lncRNA_17822.1	lncRNA_17822	AAEL026094	2	126520345	126520584	positive
lncRNA_17825.1	lncRNA_17825	AAEL026094	2	126663149	126663530	positive
lncRNA_17838.1	lncRNA_17838	AAEL023992	2	126774138	126774431	positive
lncRNA_17839.1	lncRNA_17839	AAEL023992	2	126777855	126778997	positive
lncRNA_17875.1	lncRNA_17875	AAEL012371	2	127523677	127536197	positive
lncRNA_17887.1	lncRNA_17887	AAEL015118	2	127751625	127753164	positive
lncRNA_17888.1	lncRNA_17888	AAEL015118	2	127754588	127755817	positive
lncRNA_17889.1	lncRNA_17889	AAEL015118	2	127759080	127759796	positive
lncRNA_17976.1	lncRNA_17976	AAEL026479	2	130101940	130102539	positive
lncRNA_17976.2	lncRNA_17976	AAEL026479	2	130102090	130102563	positive
lncRNA_17996.2	lncRNA_17996	AAEL024713	2	130964136	130968736	positive
lncRNA_17996.1	lncRNA_17996	AAEL024713	2	130964136	130968736	positive
lncRNA_17998.1	lncRNA_17998	AAEL024713	2	131172327	131175254	positive
lncRNA_18097.1	lncRNA_18097	AAEL016992	2	133805885	133807769	positive
lncRNA_18111.1	lncRNA_18111	AAEL022180	2	134356539	134357379	positive
lncRNA_18111.2	lncRNA_18111	AAEL022180	2	134356614	134357382	positive
lncRNA_18143.1	lncRNA_18143	AAEL019528	2	135164248	135167206	positive
lncRNA_18249.1	lncRNA_18249	AAEL019538	2	137676919	137683466	positive
lncRNA_18249.2	lncRNA_18249	AAEL019538	2	137676922	137683466	positive
lncRNA_18249.3	lncRNA_18249	AAEL019538	2	137677143	137683461	positive
lncRNA_18305.1	lncRNA_18305	AAEL023007	2	139032729	139032929	positive
lncRNA_18317.1	lncRNA_18317	AAEL012091	2	139296887	139365779	positive
lncRNA_18318.1	lncRNA_18318	AAEL012091	2	139314536	139316092	positive
lncRNA_18319.1	lncRNA_18319	AAEL012091	2	139342925	139343973	positive
lncRNA_18321.1	lncRNA_18321	AAEL012091	2	139417332	139419459	positive
lncRNA_18457.1	lncRNA_18457	AAEL025418	2	144136605	144137393	positive
lncRNA_18495.1	lncRNA_18495	AAEL024587	2	145101715	145102056	positive
lncRNA_18501.1	lncRNA_18501	AAEL014931	2	145240629	145240847	positive
lncRNA_18564.1	lncRNA_18564	AAEL018316	2	146615065	146618508	positive
lncRNA_18564.2	lncRNA_18564	AAEL018316	2	146615071	146618506	positive
lncRNA_18626.1	lncRNA_18626	AAEL001168	2	148310704	148312164	positive
lncRNA_18653.1	lncRNA_18653	AAEL025903	2	149314795	149337829	positive
lncRNA_18697.1	lncRNA_18697	AAEL010190	2	150657259	150710167	positive
lncRNA_18698.1	lncRNA_18698	AAEL010190	2	150972545	150980868	positive
lncRNA_18735.1	lncRNA_18735	AAEL001268	2	151702052	151702328	positive
lncRNA_18742.1	lncRNA_18742	AAEL009427	2	151899936	151906740	positive
lncRNA_18834.1	lncRNA_18834	AAEL024490	2	153782575	153783041	positive
lncRNA_18835.1	lncRNA_18835	AAEL024490	2	153898686	153899342	positive
lncRNA_18871.1	lncRNA_18871	AAEL001281	2	155366553	155366802	positive
lncRNA_18873.1	lncRNA_18873	AAEL001281	2	155373704	155374064	positive
lncRNA_18892.5	lncRNA_18892	AAEL013441	2	156024818	156025490	positive
lncRNA_18913.1	lncRNA_18913	AAEL023508	2	156313524	156314545	positive
lncRNA_18913.2	lncRNA_18913	AAEL023508	2	156313692	156314545	positive
lncRNA_18913.3	lncRNA_18913	AAEL023508	2	156313693	156314407	positive
lncRNA_18920.1	lncRNA_18920	AAEL019608	2	156643884	156644410	positive
lncRNA_18922.1	lncRNA_18922	AAEL019608	2	156860922	156861276	positive
lncRNA_18948.1	lncRNA_18948	AAEL024961	2	157349417	157349736	positive
lncRNA_19021.1	lncRNA_19021	AAEL001076	2	158962245	158962536	positive
lncRNA_19024.1	lncRNA_19024	AAEL001076	2	159010494	159010853	positive
lncRNA_19032.1	lncRNA_19032	AAEL001076	2	159126802	159127187	positive
lncRNA_19035.1	lncRNA_19035	AAEL001076	2	159181668	159181981	positive
lncRNA_19118.1	lncRNA_19118	AAEL014773	2	161331101	161331761	positive
lncRNA_19118.2	lncRNA_19118	AAEL014773	2	161331131	161331748	positive
lncRNA_19119.1	lncRNA_19119	AAEL014773	2	161396783	161400411	positive
lncRNA_19248.1	lncRNA_19248	AAEL001776	2	165080055	165081086	positive
lncRNA_19248.2	lncRNA_19248	AAEL001776	2	165080085	165081064	positive
lncRNA_19300.1	lncRNA_19300	AAEL001749	2	165976042	165977691	positive
lncRNA_19354.1	lncRNA_19354	AAEL014334	2	167471844	167472703	positive
lncRNA_19354.2	lncRNA_19354	AAEL014334	2	167472013	167472428	positive
lncRNA_19380.1	lncRNA_19380	AAEL024160	2	168131082	168137031	positive
lncRNA_19425.1	lncRNA_19425	AAEL019918	2	169442318	169442984	positive
lncRNA_19429.1	lncRNA_19429	AAEL019918	2	169522880	169523613	positive
lncRNA_19431.1	lncRNA_19431	AAEL019918	2	169558897	169561581	positive
lncRNA_19432.1	lncRNA_19432	AAEL019918	2	169574822	169581158	positive
lncRNA_19433.1	lncRNA_19433	AAEL019918	2	169578330	169579364	positive
lncRNA_19582.1	lncRNA_19582	AAEL011612	2	172589083	172601205	positive
lncRNA_19625.1	lncRNA_19625	AAEL005111	2	173802225	173802862	positive
lncRNA_19632.1	lncRNA_19632	AAEL005109	2	174102030	174102911	positive
lncRNA_19659.2	lncRNA_19661	AAEL022241	2	174629632	174631114	positive
lncRNA_19661.1	lncRNA_19663	AAEL022241	2	174536381	174536604	positive
lncRNA_19663.1	lncRNA_19664	AAEL022241	2	174578511	174578967	positive
lncRNA_19664.1	lncRNA_19659	AAEL022241	2	174584358	174584821	positive
lncRNA_19729.1	lncRNA_19729	AAEL002349	2	176115732	176116315	positive
lncRNA_19729.2	lncRNA_19729	AAEL002349	2	176115771	176116315	positive
lncRNA_19758.1	lncRNA_19758	AAEL023985	2	176840486	176842324	positive
lncRNA_19759.1	lncRNA_19759	AAEL023985	2	176856705	176857853	positive
lncRNA_19786.1	lncRNA_19786	AAEL022845	2	177566981	177567290	positive
lncRNA_19805.1	lncRNA_19805	AAEL019692	2	177909570	177925247	positive
lncRNA_19807.1	lncRNA_19807	AAEL019692	2	177953109	177969644	positive
lncRNA_20000.1	lncRNA_20000	AAEL024145	2	181401751	181401998	positive
lncRNA_20026.1	lncRNA_20026	AAEL011179	2	181856571	181860376	positive
lncRNA_20028.1	lncRNA_20028	AAEL011179	2	181906361	181906765	positive
lncRNA_20047.1	lncRNA_20047	AAEL020164	2	182228117	182228424	positive
lncRNA_20079.1	lncRNA_20079	AAEL023079	2	182654157	182654744	positive
lncRNA_20152.1	lncRNA_20152	AAEL022876	2	184035778	184036559	positive
lncRNA_20170.1	lncRNA_20170	AAEL001846	2	184458232	184459429	positive
lncRNA_20190.1	lncRNA_20190	AAEL008824	2	185898259	185899145	positive
lncRNA_20273.2	lncRNA_20273	AAEL021095	2	186960165	186969437	positive
lncRNA_20273.1	lncRNA_20273	AAEL021095	2	186960165	186969437	positive
lncRNA_20304.1	lncRNA_20304	AAEL023512	2	187455285	187465072	positive
lncRNA_20305.1	lncRNA_20305	AAEL023512	2	187744866	187746557	positive
lncRNA_20306.1	lncRNA_20306	AAEL023512	2	187889843	187904174	positive
lncRNA_20319.1	lncRNA_20319	AAEL000017	2	188052685	188053534	positive
lncRNA_20380.1	lncRNA_20380	AAEL013509	2	189865728	189866532	positive
lncRNA_20452.1	lncRNA_20452	AAEL025108	2	191324005	191324307	positive
lncRNA_20539.1	lncRNA_20539	AAEL020528	2	193475263	193475562	positive
lncRNA_20564.6	lncRNA_20564	AAEL001925	2	194307045	194309844	positive
lncRNA_20607.1	lncRNA_20607	AAEL025652	2	194923716	195001406	positive
lncRNA_20609.1	lncRNA_20609	AAEL025652	2	194999503	195003024	positive
lncRNA_20898.1	lncRNA_20898	AAEL024003	2	200566139	200566456	positive
lncRNA_20945.1	lncRNA_20945	AAEL020488	2	201884006	201892232	positive
lncRNA_21083.1	lncRNA_21083	AAEL027585	2	204717535	204717739	positive
lncRNA_21153.1	lncRNA_21153	AAEL001387	2	206061611	206061911	positive
lncRNA_21290.15	lncRNA_21290	AAEL027196	2	209149127	209151874	positive
lncRNA_21322.1	lncRNA_21322	AAEL018236	2	209830790	209831766	positive
lncRNA_21328.1	lncRNA_21328	AAEL001444	2	210213276	210213865	positive
lncRNA_21352.1	lncRNA_21352	AAEL011171	2	210451279	210455529	positive
lncRNA_21376.1	lncRNA_21376	AAEL019667	2	211475891	211625433	positive
lncRNA_21376.2	lncRNA_21376	AAEL019667	2	211475992	211510491	positive
lncRNA_21377.1	lncRNA_21377	AAEL019667	2	211675756	211676515	positive
lncRNA_21388.1	lncRNA_21388	AAEL003089	2	211906804	211907105	positive
lncRNA_21592.1	lncRNA_21592	AAEL019773	2	216610422	216610655	positive
lncRNA_21594.1	lncRNA_21594	AAEL019773	2	216634047	216634911	positive
lncRNA_21596.1	lncRNA_21596	AAEL019773	2	216657858	216659433	positive
lncRNA_21597.1	lncRNA_21597	AAEL019773	2	216660196	216660545	positive
lncRNA_21599.1	lncRNA_21599	AAEL019773	2	216719852	216720490	positive
lncRNA_21602.1	lncRNA_21602	AAEL019773	2	216771023	216771236	positive
lncRNA_21603.1	lncRNA_21603	AAEL019773	2	216784350	216790790	positive
lncRNA_21604.1	lncRNA_21604	AAEL019773	2	216789814	216790348	positive
lncRNA_21610.1	lncRNA_21610	AAEL019773	2	216855482	216855906	positive
lncRNA_21611.1	lncRNA_21611	AAEL019773	2	216899374	216901895	positive
lncRNA_21613.1	lncRNA_21613	AAEL019773	2	216917067	216917321	positive
lncRNA_21615.1	lncRNA_21615	AAEL019773	2	216953897	216954270	positive
lncRNA_21655.1	lncRNA_21655	AAEL011953	2	217836007	217845287	positive
lncRNA_21667.1	lncRNA_21667	AAEL019646	2	218346872	218347359	positive
lncRNA_21694.1	lncRNA_21694	AAEL027145	2	218837251	218840083	positive
lncRNA_21703.1	lncRNA_21703	AAEL012474	2	219081145	219083680	positive
lncRNA_21716.1	lncRNA_21716	AAEL022376	2	219311253	219317143	positive
lncRNA_21798.1	lncRNA_21798	AAEL007319	2	222077040	222079156	positive
lncRNA_21798.2	lncRNA_21798	AAEL007319	2	222078555	222079156	positive
lncRNA_21858.1	lncRNA_21858	AAEL007502	2	223638763	223644946	positive
lncRNA_21886.1	lncRNA_21886	AAEL012148	2	224886389	224891626	positive
lncRNA_21912.1	lncRNA_21912	AAEL023286	2	225654195	225655681	positive
lncRNA_21933.1	lncRNA_21933	AAEL011277	2	226073375	226073787	positive
lncRNA_21954.1	lncRNA_21954	AAEL024576	2	226357505	226357963	positive
lncRNA_22034.1	lncRNA_22034	AAEL021255	2	228191050	228196694	positive
lncRNA_22034.2	lncRNA_22034	AAEL021255	2	228191383	228191937	positive
lncRNA_22034.3	lncRNA_22034	AAEL021255	2	228191526	228193778	positive
lncRNA_22131.1	lncRNA_22131	AAEL018152	2	230104945	230107262	positive
lncRNA_22290.1	lncRNA_22290	AAEL007373	2	233449916	233451262	positive
lncRNA_22319.1	lncRNA_22319	AAEL007372	2	234175656	234176133	positive
lncRNA_22322.1	lncRNA_22322	AAEL007372	2	234287295	234288225	positive
lncRNA_22462.1	lncRNA_22462	AAEL019691	2	238179734	238187378	positive
lncRNA_22545.1	lncRNA_22545	AAEL014041	2	240225342	240235279	positive
lncRNA_22610.1	lncRNA_22610	AAEL008840	2	241408225	241409109	positive
lncRNA_22612.1	lncRNA_22612	AAEL008840	2	241414800	241415077	positive
lncRNA_22649.1	lncRNA_22649	AAEL019591	2	242247743	242255123	positive
lncRNA_22662.1	lncRNA_22662	AAEL019771	2	242508011	242512279	positive
lncRNA_22695.1	lncRNA_22695	AAEL019572	2	243846520	243850549	positive
lncRNA_22696.1	lncRNA_22696	AAEL019572	2	244220274	244221542	positive
lncRNA_22696.2	lncRNA_22696	AAEL019572	2	244220275	244221527	positive
lncRNA_22731.1	lncRNA_22731	AAEL002642	2	245409455	245410489	positive
lncRNA_22732.1	lncRNA_22732	AAEL002642	2	245411192	245411850	positive
lncRNA_22740.1	lncRNA_22740	AAEL002642	2	245571517	245571751	positive
lncRNA_22742.1	lncRNA_22742	AAEL002642	2	245580279	245580506	positive
lncRNA_22744.1	lncRNA_22744	AAEL002642	2	245596609	245596858	positive
lncRNA_22814.1	lncRNA_22814	AAEL009430	2	246818659	246826575	positive
lncRNA_22913.1	lncRNA_22913	AAEL007559	2	248988407	249018699	positive
lncRNA_23023.1	lncRNA_23023	AAEL007683	2	251521769	251524960	positive
lncRNA_23193.1	lncRNA_23193	AAEL003536	2	256204926	256206374	positive
lncRNA_23233.1	lncRNA_23233	AAEL003543	2	256893965	256897236	positive
lncRNA_23273.1	lncRNA_23273	AAEL005386	2	257879969	257880245	positive
lncRNA_23284.1	lncRNA_23284	AAEL005392	2	258513441	258517919	positive
lncRNA_23284.2	lncRNA_23284	AAEL005392	2	258516029	258517144	positive
lncRNA_23284.3	lncRNA_23284	AAEL005392	2	258516043	258517101	positive
lncRNA_23297.1	lncRNA_23297	AAEL013042	2	258886408	258886733	positive
lncRNA_23298.1	lncRNA_23298	AAEL013042	2	259144382	259144785	positive
lncRNA_23299.1	lncRNA_23299	AAEL013042	2	259204568	259205863	positive
lncRNA_23331.1	lncRNA_23331	AAEL004918	2	260275002	260275689	positive
lncRNA_23439.1	lncRNA_23439	AAEL001476	2	263097915	263099968	positive
lncRNA_23457.1	lncRNA_23457	AAEL001493	2	264247985	264248218	positive
lncRNA_23458.1	lncRNA_23458	AAEL001493	2	264264621	264265075	positive
lncRNA_23462.1	lncRNA_23462	AAEL001493	2	264442941	264443293	positive
lncRNA_23465.1	lncRNA_23465	AAEL001493	2	264458105	264458329	positive
lncRNA_23650.1	lncRNA_23650	AAEL014981	2	269124581	269125060	positive
lncRNA_23652.1	lncRNA_23652	AAEL014981	2	269143585	269144012	positive
lncRNA_23653.1	lncRNA_23653	AAEL014981	2	269210980	269211435	positive
lncRNA_23660.1	lncRNA_23660	AAEL009057	2	269378722	269380589	positive
lncRNA_23682.1	lncRNA_23682	AAEL009062	2	269535185	269535838	positive
lncRNA_23701.1	lncRNA_23701	AAEL025253	2	270251735	270252937	positive
lncRNA_23702.1	lncRNA_23702	AAEL025253	2	270253234	270253497	positive
lncRNA_23829.1	lncRNA_23829	AAEL018154	2	273603570	273603795	positive
lncRNA_23862.1	lncRNA_23862	AAEL001877	2	274367138	274367697	positive
lncRNA_23941.1	lncRNA_23941	AAEL019634	2	276245086	276246532	positive
lncRNA_23944.1	lncRNA_23944	AAEL019634	2	276324520	276325386	positive
lncRNA_24009.1	lncRNA_24009	AAEL011074	2	277851135	277852104	positive
lncRNA_24036.1	lncRNA_24036	AAEL011069	2	278362914	278364739	positive
lncRNA_24089.1	lncRNA_24089	AAEL003982	2	279771544	279776120	positive
lncRNA_24090.1	lncRNA_24090	AAEL003982	2	279838088	279839229	positive
lncRNA_24094.1	lncRNA_24094	AAEL003982	2	280387900	280397997	positive
lncRNA_24095.1	lncRNA_24095	AAEL003982	2	280458320	280465173	positive
lncRNA_24101.1	lncRNA_24101	AAEL003982	2	280728339	280730222	positive
lncRNA_24149.1	lncRNA_24149	AAEL004975	2	281428292	281428607	positive
lncRNA_24198.1	lncRNA_24198	AAEL004974	2	282068851	282069068	positive
lncRNA_24203.1	lncRNA_24203	AAEL004974	2	282116322	282116928	positive
lncRNA_24229.1	lncRNA_24229	AAEL004992	2	282423328	282423718	positive
lncRNA_24230.1	lncRNA_24230	AAEL004992	2	282427432	282427917	positive
lncRNA_24231.1	lncRNA_24231	AAEL004992	2	282463305	282464484	positive
lncRNA_24232.1	lncRNA_24232	AAEL004992	2	282477886	282478350	positive
lncRNA_24234.1	lncRNA_24234	AAEL004992	2	282494748	282495190	positive
lncRNA_24235.1	lncRNA_24235	AAEL004992	2	282495507	282495812	positive
lncRNA_24264.1	lncRNA_24264	AAEL000576	2	283076522	283076951	positive
lncRNA_24266.1	lncRNA_24266	AAEL000576	2	283324357	283325364	positive
lncRNA_24266.2	lncRNA_24266	AAEL000576	2	283324357	283325623	positive
lncRNA_24520.1	lncRNA_24520	AAEL004777	2	289414221	289418157	positive
lncRNA_24560.1	lncRNA_24560	AAEL019638	2	290990255	290990542	positive
lncRNA_24824.1	lncRNA_24824	AAEL019966	2	297055596	297061471	positive
lncRNA_24878.1	lncRNA_24878	AAEL019611	2	298733600	298734356	positive
lncRNA_24899.2	lncRNA_24899	AAEL001655	2	299353591	299359622	positive
lncRNA_25042.1	lncRNA_25042	AAEL019541	2	302088722	302089611	positive
lncRNA_25076.1	lncRNA_25076	AAEL025604	2	302420731	302475969	positive
lncRNA_25084.11	lncRNA_25087	AAEL023701	2	302868855	303000566	positive
lncRNA_25087.1	lncRNA_25088	AAEL023701	2	302690741	302690983	positive
lncRNA_25088.1	lncRNA_25090	AAEL023701	2	302757986	302758381	positive
lncRNA_25090.1	lncRNA_25084	AAEL023701	2	302831712	302884907	positive
lncRNA_25243.1	lncRNA_25243	AAEL021539	2	306878609	306878829	positive
lncRNA_25556.1	lncRNA_25556	AAEL022004	2	314513093	314513480	positive
lncRNA_25658.1	lncRNA_25658	AAEL027235	2	317262722	317263476	positive
lncRNA_25659.1	lncRNA_25659	AAEL027235	2	317268107	317269059	positive
lncRNA_25660.1	lncRNA_25660	AAEL027235	2	317272101	317272703	positive
lncRNA_25712.1	lncRNA_25712	AAEL020847	2	318580418	318580811	positive
lncRNA_25748.1	lncRNA_25748	AAEL010881	2	320290842	320291244	positive
lncRNA_25788.1	lncRNA_25788	AAEL021798	2	321451103	321451793	positive
lncRNA_26093.1	lncRNA_26093	AAEL014343	2	328562092	328582684	positive
lncRNA_26149.1	lncRNA_26149	AAEL022348	2	329813871	329814471	positive
lncRNA_26154.1	lncRNA_26154	AAEL024952	2	330010789	330011037	positive
lncRNA_26219.1	lncRNA_26219	AAEL011318	2	331234621	331234870	positive
lncRNA_26267.1	lncRNA_26267	AAEL024152	2	332059691	332059990	positive
lncRNA_26311.1	lncRNA_26311	AAEL024336	2	332976417	332976655	positive
lncRNA_26411.1	lncRNA_26411	AAEL018254	2	335839742	335840047	positive
lncRNA_26425.1	lncRNA_26425	AAEL005700	2	336358132	336358486	positive
lncRNA_26427.1	lncRNA_26427	AAEL005700	2	336367187	336367429	positive
lncRNA_26470.1	lncRNA_26470	AAEL014739	2	337196691	337204787	positive
lncRNA_26960.1	lncRNA_26960	AAEL007959	2	351493529	351494698	positive
lncRNA_26966.1	lncRNA_26966	AAEL007955	2	351610996	351613035	positive
lncRNA_27046.1	lncRNA_27046	AAEL014003	2	353108374	353109119	positive
lncRNA_27180.1	lncRNA_27180	AAEL002051	2	356755757	356759935	positive
lncRNA_27210.1	lncRNA_27210	AAEL009593	2	357840025	357841319	positive
lncRNA_27210.3	lncRNA_27210	AAEL009593	2	357840586	357841312	positive
lncRNA_27210.2	lncRNA_27210	AAEL009593	2	357840586	357841312	positive
lncRNA_27233.1	lncRNA_27233	AAEL027037	2	358846175	358846578	positive
lncRNA_27238.1	lncRNA_27238	AAEL025309	2	359245765	359246984	positive
lncRNA_27431.1	lncRNA_27431	AAEL023100	2	363857056	363915778	positive
lncRNA_27432.1	lncRNA_27432	AAEL023100	2	363859622	363863817	positive
lncRNA_27434.3	lncRNA_27434	AAEL023100	2	363888595	363891498	positive
lncRNA_27435.1	lncRNA_27435	AAEL023100	2	363892865	363894803	positive
lncRNA_27437.1	lncRNA_27437	AAEL023100	2	363901652	363908469	positive
lncRNA_27437.2	lncRNA_27437	AAEL023100	2	363904236	363908505	positive
lncRNA_27440.1	lncRNA_27440	AAEL023100	2	363936929	363942563	positive
lncRNA_27442.1	lncRNA_27442	AAEL023100	2	363943463	363945045	positive
lncRNA_27443.1	lncRNA_27443	AAEL023100	2	363950311	363950696	positive
lncRNA_27444.1	lncRNA_27444	AAEL023100	2	363952125	363952618	positive
lncRNA_27445.1	lncRNA_27445	AAEL023100	2	363953357	363956566	positive
lncRNA_27449.1	lncRNA_27449	AAEL023100	2	364102482	364104189	positive
lncRNA_27450.1	lncRNA_27450	AAEL023100	2	364175771	364176052	positive
lncRNA_27519.1	lncRNA_27519	AAEL024129	2	366087829	366088316	positive
lncRNA_27587.2	lncRNA_27587	AAEL021846	2	367273690	367276263	positive
lncRNA_27690.1	lncRNA_27690	AAEL005347	2	370202821	370206575	positive
lncRNA_27728.1	lncRNA_27728	AAEL001243	2	371818535	371825902	positive
lncRNA_27756.1	lncRNA_27756	AAEL001240	2	372917929	372918172	positive
lncRNA_27757.1	lncRNA_27757	AAEL001240	2	372920101	372920587	positive
lncRNA_27782.1	lncRNA_27782	AAEL013152	2	373780935	373781164	positive
lncRNA_27795.1	lncRNA_27795	AAEL013156	2	373889735	373897436	positive
lncRNA_27943.1	lncRNA_27943	AAEL004719	2	377537381	377538061	positive
lncRNA_27995.1	lncRNA_27995	AAEL004731	2	378976383	378988530	positive
lncRNA_28060.3	lncRNA_28063	AAEL005649	2	380984525	380984875	positive
lncRNA_28063.1	lncRNA_28063	AAEL005649	2	380802840	380805199	positive
lncRNA_28063.2	lncRNA_28068	AAEL005649	2	380802849	380804724	positive
lncRNA_28068.1	lncRNA_28060	AAEL005649	2	380937497	380938111	positive
lncRNA_28143.1	lncRNA_28143	AAEL014102	2	383081442	383082789	positive
lncRNA_28144.1	lncRNA_28144	AAEL014102	2	383081789	383083160	positive
lncRNA_28368.19	lncRNA_28368	AAEL001915	2	389698464	389702073	positive
lncRNA_28463.1	lncRNA_28463	AAEL001894	2	392225997	392229391	positive
lncRNA_28740.1	lncRNA_28740	AAEL013257	2	399629561	399630079	positive
lncRNA_28793.1	lncRNA_28793	AAEL019427	2	400364580	400364846	positive
lncRNA_28795.1	lncRNA_28795	AAEL019427	2	400386711	400387050	positive
lncRNA_28837.1	lncRNA_28837	AAEL025736	2	401887153	401912422	positive
lncRNA_28885.1	lncRNA_28885	AAEL010343	2	403464394	403469246	positive
lncRNA_29011.1	lncRNA_29011	AAEL007120	2	406279686	406280294	positive
lncRNA_29012.1	lncRNA_29012	AAEL007120	2	406285533	406285888	positive
lncRNA_29048.1	lncRNA_29048	AAEL000600	2	407423900	407424295	positive
lncRNA_29142.1	lncRNA_29142	AAEL001196	2	410252995	410253319	positive
lncRNA_29203.1	lncRNA_29203	AAEL001207	2	411964948	411965967	positive
lncRNA_29420.1	lncRNA_29420	AAEL010043	2	417192261	417194685	positive
lncRNA_29421.1	lncRNA_29421	AAEL010043	2	417226991	417283407	positive
lncRNA_29423.1	lncRNA_29423	AAEL010043	2	417297571	417301781	positive
lncRNA_29424.1	lncRNA_29424	AAEL010043	2	417311463	417313043	positive
lncRNA_29425.1	lncRNA_29425	AAEL010043	2	417339698	417341452	positive
lncRNA_29475.1	lncRNA_29475	AAEL019495	2	418671278	418673055	positive
lncRNA_29480.1	lncRNA_29480	AAEL019495	2	418834881	418835546	positive
lncRNA_29517.1	lncRNA_29517	AAEL025973	2	419444853	419445174	positive
lncRNA_29518.1	lncRNA_29518	AAEL025973	2	419447544	419452775	positive
lncRNA_29519.1	lncRNA_29519	AAEL025973	2	419559302	419560246	positive
lncRNA_29522.1	lncRNA_29522	AAEL025973	2	419662155	419662712	positive
lncRNA_29524.1	lncRNA_29524	AAEL025973	2	419675175	419677403	positive
lncRNA_29535.1	lncRNA_29535	AAEL007143	2	420034122	420041554	positive
lncRNA_29549.1	lncRNA_29549	AAEL019762	2	421149692	421156873	positive
lncRNA_29811.1	lncRNA_29811	AAEL001986	2	426687130	426695380	positive
lncRNA_30009.3	lncRNA_30009	AAEL007971	2	431441308	431450601	positive
lncRNA_30009.6	lncRNA_30009	AAEL007971	2	431441349	431450471	positive
lncRNA_30184.1	lncRNA_30184	AAEL002673	2	434557954	434559229	positive
lncRNA_30225.1	lncRNA_30225	AAEL019904	2	435476916	435477211	positive
lncRNA_30273.1	lncRNA_30273	AAEL018352	2	436498074	436499950	positive
lncRNA_30283.1	lncRNA_30283	AAEL018352	2	436736327	436737145	positive
lncRNA_30346.1	lncRNA_30346	AAEL006447	2	438059675	438060268	positive
lncRNA_30366.1	lncRNA_30366	AAEL006432	2	439134881	439150470	positive
lncRNA_30404.1	lncRNA_30404	AAEL006442	2	439846294	439874665	positive
lncRNA_30459.1	lncRNA_30459	AAEL017229	2	441579475	441580031	positive
lncRNA_30460.1	lncRNA_30460	AAEL017229	2	441592722	441593235	positive
lncRNA_30524.1	lncRNA_30524	AAEL009745	2	443610428	443617585	positive
lncRNA_30591.1	lncRNA_30591	AAEL005014	2	445306885	445313977	positive
lncRNA_30593.1	lncRNA_30593	AAEL005014	2	445552612	445553431	positive
lncRNA_30834.8	lncRNA_30834	AAEL021679	2	451118783	451129352	positive
lncRNA_31114.1	lncRNA_31114	AAEL019578	2	459233295	459234119	positive
lncRNA_31157.1	lncRNA_31157	AAEL000717	2	459980663	459980912	positive
lncRNA_31175.1	lncRNA_31175	AAEL007862	2	460476114	460478170	positive
lncRNA_31243.1	lncRNA_31243	AAEL020615	2	461882553	461915488	positive
lncRNA_31346.1	lncRNA_31346	AAEL020287	2	464072872	464078659	positive
lncRNA_31362.1	lncRNA_31362	AAEL006619	2	464199059	464207417	positive
lncRNA_31362.2	lncRNA_31362	AAEL006619	2	464199060	464207404	positive
lncRNA_31366.1	lncRNA_31366	AAEL006619	2	464361746	464362276	positive
lncRNA_31519.1	lncRNA_31519	AAEL018052	2	468060683	468061895	positive
lncRNA_31522.1	lncRNA_31522	AAEL006534	2	468314179	468314658	positive
lncRNA_31526.1	lncRNA_31526	AAEL006534	2	468504636	468504891	positive
lncRNA_31575.3	lncRNA_31575	AAEL006523	2	469114531	469118540	positive
lncRNA_31653.1	lncRNA_31653	AAEL022793	2	471021739	471022271	positive
lncRNA_31655.1	lncRNA_31655	AAEL022793	2	471095224	471096688	positive
lncRNA_31657.1	lncRNA_31657	AAEL022793	2	471099650	471100924	positive
lncRNA_31658.1	lncRNA_31658	AAEL022793	2	471101078	471102133	positive
lncRNA_31661.1	lncRNA_31661	AAEL022793	2	471106336	471108026	positive
lncRNA_31674.1	lncRNA_31674	AAEL025006	2	471250610	471250870	positive
lncRNA_31676.1	lncRNA_31676	AAEL025006	2	471261549	471264400	positive
lncRNA_31678.1	lncRNA_31678	AAEL025006	2	471300873	471301715	positive
lncRNA_31749.2	lncRNA_31749	AAEL019477	2	473268994	473269918	positive
lncRNA_31749.3	lncRNA_31749	AAEL019477	2	473269050	473270147	positive
lncRNA_31749.4	lncRNA_31749	AAEL019477	2	473269351	473269783	positive
lncRNA_31858.1	lncRNA_31858	AAEL001142	3	1081126	1083071	positive
lncRNA_31866.1	lncRNA_31866	AAEL001118	3	1259714	1261476	positive
lncRNA_31902.1	lncRNA_31902	AAEL001148	3	2023983	2024402	positive
lncRNA_32008.1	lncRNA_32008	AAEL018221	3	4024784	4025315	positive
lncRNA_32171.1	lncRNA_32171	AAEL008252	3	6779238	6779989	positive
lncRNA_32181.1	lncRNA_32181	AAEL009375	3	7900101	7900872	positive
lncRNA_32645.1	lncRNA_32645	AAEL020025	3	18089133	18089585	positive
lncRNA_32681.1	lncRNA_32681	AAEL009835	3	18849598	18849819	positive
lncRNA_32682.1	lncRNA_32682	AAEL009835	3	18875582	18875850	positive
lncRNA_32733.1	lncRNA_32733	AAEL024390	3	19805665	19806333	positive
lncRNA_32740.1	lncRNA_32740	AAEL024390	3	19908121	19908342	positive
lncRNA_32742.1	lncRNA_32742	AAEL024390	3	19948655	19948955	positive
lncRNA_32858.1	lncRNA_32858	AAEL019491	3	22425054	22425321	positive
lncRNA_32863.1	lncRNA_32863	AAEL019491	3	22469241	22469639	positive
lncRNA_32865.1	lncRNA_32865	AAEL019491	3	22470476	22470846	positive
lncRNA_32869.1	lncRNA_32869	AAEL019491	3	22574061	22574462	positive
lncRNA_32923.1	lncRNA_32923	AAEL024098	3	23760952	23761493	positive
lncRNA_33161.1	lncRNA_33161	AAEL005373	3	28866556	28867540	positive
lncRNA_33163.1	lncRNA_33163	AAEL005373	3	28908365	28908616	positive
lncRNA_33165.1	lncRNA_33165	AAEL005373	3	28931005	28931262	positive
lncRNA_33303.1	lncRNA_33303	AAEL008831	3	32446787	32447018	positive
lncRNA_33311.1	lncRNA_33311	AAEL008827	3	32860400	32860935	positive
lncRNA_33331.1	lncRNA_33331	AAEL006043	3	33369807	33370561	positive
lncRNA_33390.1	lncRNA_33390	AAEL023364	3	34312393	34312631	positive
lncRNA_33391.1	lncRNA_33391	AAEL023364	3	34321949	34322252	positive
lncRNA_33434.1	lncRNA_33434	AAEL019743	3	35537348	35537840	positive
lncRNA_33468.1	lncRNA_33468	AAEL011803	3	36175209	36176041	positive
lncRNA_33468.3	lncRNA_33468	AAEL011803	3	36175211	36176041	positive
lncRNA_33468.2	lncRNA_33468	AAEL011803	3	36175211	36176090	positive
lncRNA_33468.4	lncRNA_33468	AAEL011803	3	36175212	36176092	positive
lncRNA_33502.1	lncRNA_33502	AAEL009630	3	37684362	37685135	positive
lncRNA_33591.1	lncRNA_33591	AAEL002994	3	39867196	39867411	positive
lncRNA_33637.1	lncRNA_33637	AAEL019683	3	41082580	41082964	positive
lncRNA_33689.1	lncRNA_33689	AAEL012887	3	41824596	41825264	positive
lncRNA_33693.1	lncRNA_33693	AAEL012887	3	42027542	42028831	positive
lncRNA_33872.1	lncRNA_33872	AAEL024039	3	45660958	45661523	positive
lncRNA_33872.3	lncRNA_33872	AAEL024039	3	45661171	45661523	positive
lncRNA_33872.2	lncRNA_33872	AAEL024039	3	45661171	45661523	positive
lncRNA_34003.1	lncRNA_34003	AAEL001344	3	48341392	48341777	positive
lncRNA_34038.1	lncRNA_34038	AAEL019483	3	49052432	49052808	positive
lncRNA_34040.1	lncRNA_34040	AAEL019483	3	49063002	49064183	positive
lncRNA_34041.1	lncRNA_34041	AAEL019483	3	49064574	49065440	positive
lncRNA_34045.1	lncRNA_34045	AAEL019483	3	49144706	49144946	positive
lncRNA_34046.1	lncRNA_34046	AAEL019483	3	49146570	49147139	positive
lncRNA_34047.1	lncRNA_34047	AAEL019483	3	49148538	49149039	positive
lncRNA_34048.1	lncRNA_34048	AAEL019483	3	49150303	49152494	positive
lncRNA_34049.1	lncRNA_34049	AAEL019483	3	49166996	49167888	positive
lncRNA_34050.1	lncRNA_34050	AAEL019483	3	49172441	49174305	positive
lncRNA_34051.1	lncRNA_34051	AAEL019483	3	49175934	49176611	positive
lncRNA_34052.1	lncRNA_34052	AAEL019483	3	49179845	49180179	positive
lncRNA_34053.1	lncRNA_34053	AAEL019483	3	49181397	49182234	positive
lncRNA_34054.1	lncRNA_34054	AAEL019483	3	49183387	49183942	positive
lncRNA_34055.1	lncRNA_34055	AAEL019483	3	49184663	49185290	positive
lncRNA_34056.1	lncRNA_34056	AAEL019483	3	49185743	49188809	positive
lncRNA_34061.1	lncRNA_34061	AAEL019483	3	49378969	49379719	positive
lncRNA_34133.1	lncRNA_34133	AAEL004326	3	51016204	51016674	positive
lncRNA_34135.1	lncRNA_34135	AAEL004326	3	51046841	51047073	positive
lncRNA_34245.1	lncRNA_34245	AAEL012248	3	53477476	53478145	positive
lncRNA_34270.1	lncRNA_34270	AAEL019928	3	54375627	54384458	positive
lncRNA_34272.1	lncRNA_34272	AAEL019928	3	54405610	54408882	positive
lncRNA_34418.1	lncRNA_34418	AAEL005490	3	58791683	58792447	positive
lncRNA_34419.1	lncRNA_34419	AAEL005490	3	58792110	58794070	positive
lncRNA_34421.2	lncRNA_34421	AAEL005490	3	58846022	58848705	positive
lncRNA_34421.1	lncRNA_34421	AAEL005490	3	58846022	58848705	positive
lncRNA_34503.1	lncRNA_34503	AAEL007935	3	60942548	60942944	positive
lncRNA_34536.1	lncRNA_34536	AAEL019960	3	62040494	62041139	positive
lncRNA_34538.1	lncRNA_34538	AAEL019960	3	62212541	62212814	positive
lncRNA_34581.1	lncRNA_34581	AAEL006247	3	63132080	63132845	positive
lncRNA_34582.1	lncRNA_34582	AAEL006247	3	63145133	63149212	positive
lncRNA_34583.1	lncRNA_34583	AAEL006247	3	63152189	63154848	positive
lncRNA_34592.1	lncRNA_34592	AAEL020093	3	63933173	63933867	positive
lncRNA_34600.1	lncRNA_34600	AAEL019484	3	64126925	64155090	positive
lncRNA_34657.1	lncRNA_34657	AAEL020547	3	65779754	65785624	positive
lncRNA_34659.1	lncRNA_34659	AAEL020547	3	65790714	65797344	positive
lncRNA_34677.1	lncRNA_34677	AAEL010433	3	67127200	67148022	positive
lncRNA_34688.1	lncRNA_34688	AAEL019501	3	68095290	68095591	positive
lncRNA_34730.1	lncRNA_34730	AAEL023039	3	68905127	68906745	positive
lncRNA_34755.1	lncRNA_34755	AAEL006154	3	69486834	69487086	positive
lncRNA_34856.1	lncRNA_34856	AAEL011234	3	71668695	71669390	positive
lncRNA_34874.1	lncRNA_34874	AAEL024920	3	72446930	72447299	positive
lncRNA_34875.1	lncRNA_34875	AAEL024920	3	72451240	72451546	positive
lncRNA_34876.1	lncRNA_34876	AAEL024920	3	72460212	72460992	positive
lncRNA_34877.1	lncRNA_34877	AAEL024920	3	72464326	72464942	positive
lncRNA_34930.1	lncRNA_34930	AAEL006062	3	73927023	73927692	positive
lncRNA_34931.1	lncRNA_34931	AAEL006062	3	73928411	73929206	positive
lncRNA_34951.1	lncRNA_34951	AAEL006056	3	74388305	74392328	positive
lncRNA_34960.1	lncRNA_34960	AAEL026750	3	74642276	74642762	positive
lncRNA_35015.1	lncRNA_35015	AAEL001227	3	75822986	75823199	positive
lncRNA_35036.1	lncRNA_35036	AAEL001227	3	76651455	76656305	positive
lncRNA_35178.1	lncRNA_35178	AAEL008138	3	79119024	79126155	positive
lncRNA_35197.1	lncRNA_35197	AAEL003378	3	79498726	79499098	positive
lncRNA_35200.1	lncRNA_35200	AAEL003378	3	79724818	79725999	positive
lncRNA_35282.2	lncRNA_35282	AAEL019467	3	82069393	82075583	positive
lncRNA_35282.3	lncRNA_35282	AAEL019467	3	82069408	82069881	positive
lncRNA_35284.1	lncRNA_35284	AAEL019467	3	82604796	82605121	positive
lncRNA_35286.1	lncRNA_35286	AAEL019467	3	82744688	82745086	positive
lncRNA_35306.1	lncRNA_35306	AAEL027400	3	83045672	83046139	positive
lncRNA_35308.1	lncRNA_35308	AAEL027400	3	83062750	83062949	positive
lncRNA_35311.2	lncRNA_35311	AAEL027400	3	83110648	83111997	positive
lncRNA_35311.4	lncRNA_35311	AAEL027400	3	83110699	83111718	positive
lncRNA_35320.1	lncRNA_35320	AAEL027400	3	83256772	83257101	positive
lncRNA_35329.1	lncRNA_35329	AAEL027400	3	83463632	83463839	positive
lncRNA_35330.1	lncRNA_35330	AAEL027400	3	83500138	83500369	positive
lncRNA_35335.1	lncRNA_35335	AAEL027400	3	83582782	83583365	positive
lncRNA_35379.1	lncRNA_35379	AAEL024135	3	84614618	84614926	positive
lncRNA_35408.1	lncRNA_35408	AAEL003874	3	85121559	85122015	positive
lncRNA_35666.1	lncRNA_35666	AAEL025782	3	91711668	91712550	positive
lncRNA_35666.2	lncRNA_35666	AAEL025782	3	91711673	91712160	positive
lncRNA_35738.1	lncRNA_35738	AAEL004383	3	93272690	93273048	positive
lncRNA_35791.1	lncRNA_35791	AAEL004368	3	93881796	93900837	positive
lncRNA_35978.1	lncRNA_35978	AAEL022485	3	97836253	97859130	positive
lncRNA_36218.1	lncRNA_36218	AAEL000005	3	102957648	102958055	positive
lncRNA_36244.1	lncRNA_36244	AAEL000041	3	103254218	103254977	positive
lncRNA_36244.2	lncRNA_36244	AAEL000041	3	103254236	103255003	positive
lncRNA_36245.1	lncRNA_36245	AAEL000041	3	103255131	103255665	positive
lncRNA_36268.1	lncRNA_36268	AAEL000036	3	103681780	103682446	positive
lncRNA_36275.1	lncRNA_36275	AAEL000094	3	103954625	103955143	positive
lncRNA_36595.1	lncRNA_36595	AAEL004479	3	110417664	110418049	positive
lncRNA_36655.1	lncRNA_36655	AAEL023732	3	111878854	111879082	positive
lncRNA_36746.1	lncRNA_36746	AAEL021519	3	113952051	113952906	positive
lncRNA_36747.5	lncRNA_36747	AAEL018026	3	114004018	114008659	positive
lncRNA_36747.6	lncRNA_36747	AAEL018026	3	114004304	114008659	positive
lncRNA_36836.3	lncRNA_36836	AAEL019464	3	116162550	116163689	positive
lncRNA_36952.1	lncRNA_36952	AAEL024641	3	119268571	119281009	positive
lncRNA_37037.1	lncRNA_37037	AAEL000826	3	121066392	121066684	positive
lncRNA_37076.1	lncRNA_37076	AAEL009893	3	121839096	121839836	positive
lncRNA_37096.1	lncRNA_37096	AAEL009887	3	122168858	122175757	positive
lncRNA_37143.1	lncRNA_37143	AAEL018139	3	123332640	123333598	positive
lncRNA_37145.1	lncRNA_37145	AAEL018139	3	123360613	123365328	positive
lncRNA_37159.1	lncRNA_37159	AAEL025353	3	123501616	123502008	positive
lncRNA_37161.1	lncRNA_37161	AAEL025353	3	123514763	123514980	positive
lncRNA_37162.1	lncRNA_37162	AAEL025353	3	123537106	123537353	positive
lncRNA_37163.1	lncRNA_37163	AAEL025353	3	123573263	123579989	positive
lncRNA_37173.1	lncRNA_37173	AAEL025353	3	123747179	123747443	positive
lncRNA_37174.1	lncRNA_37174	AAEL025353	3	123774863	123775299	positive
lncRNA_37178.1	lncRNA_37178	AAEL025353	3	123834637	123835228	positive
lncRNA_37179.1	lncRNA_37179	AAEL025353	3	123845588	123845999	positive
lncRNA_37187.1	lncRNA_37187	AAEL019805	3	124227497	124229286	positive
lncRNA_37188.1	lncRNA_37188	AAEL019805	3	124426042	124428950	positive
lncRNA_37189.1	lncRNA_37189	AAEL019805	3	124426450	124426854	positive
lncRNA_37213.1	lncRNA_37213	AAEL021746	3	125407444	125412413	positive
lncRNA_37344.1	lncRNA_37344	AAEL002456	3	128343993	128344517	positive
lncRNA_37399.1	lncRNA_37399	AAEL019579	3	130831991	130839197	positive
lncRNA_37505.1	lncRNA_37505	AAEL008807	3	132747658	132750395	positive
lncRNA_37657.1	lncRNA_37657	AAEL019860	3	136025913	136028097	positive
lncRNA_37659.3	lncRNA_37659	AAEL019860	3	136296200	136297370	positive
lncRNA_37709.1	lncRNA_37709	AAEL026392	3	138152575	138153235	positive
lncRNA_37749.1	lncRNA_37749	AAEL027560	3	138567088	138569229	positive
lncRNA_37762.1	lncRNA_37762	AAEL026903	3	139285796	139286440	positive
lncRNA_37905.1	lncRNA_37905	AAEL006921	3	143836944	143837374	positive
lncRNA_37906.1	lncRNA_37906	AAEL006921	3	143851646	143854039	positive
lncRNA_37960.1	lncRNA_37960	AAEL002757	3	145309010	145310541	positive
lncRNA_38046.1	lncRNA_38046	AAEL025453	3	147652764	147653996	positive
lncRNA_38046.2	lncRNA_38046	AAEL025453	3	147653125	147653989	positive
lncRNA_38046.3	lncRNA_38046	AAEL025453	3	147653134	147653515	positive
lncRNA_38047.1	lncRNA_38047	AAEL025453	3	147725043	147768718	positive
lncRNA_38050.1	lncRNA_38050	AAEL025453	3	148073395	148073979	positive
lncRNA_38051.7	lncRNA_38051	AAEL006653	3	148175353	148179608	positive
lncRNA_38051.8	lncRNA_38051	AAEL006653	3	148175642	148179513	positive
lncRNA_38072.1	lncRNA_38072	AAEL010162	3	148572824	148573288	positive
lncRNA_38191.1	lncRNA_38191	AAEL021253	3	151226906	151233725	positive
lncRNA_38205.1	lncRNA_38205	AAEL012792	3	151484020	151491929	positive
lncRNA_38259.1	lncRNA_38259	AAEL019754	3	152916737	152917128	positive
lncRNA_38357.1	lncRNA_38357	AAEL027203	3	154962770	154963046	positive
lncRNA_38358.1	lncRNA_38358	AAEL027203	3	155025154	155025543	positive
lncRNA_38361.1	lncRNA_38361	AAEL027203	3	155060365	155061012	positive
lncRNA_38455.1	lncRNA_38455	AAEL010221	3	157248440	157249231	positive
lncRNA_38458.1	lncRNA_38458	AAEL010221	3	157253080	157302940	positive
lncRNA_38459.1	lncRNA_38459	AAEL010221	3	157256273	157257550	positive
lncRNA_38460.1	lncRNA_38460	AAEL010221	3	157274389	157275438	positive
lncRNA_38461.1	lncRNA_38461	AAEL010221	3	157319407	157324128	positive
lncRNA_38462.1	lncRNA_38462	AAEL010221	3	157324268	157326287	positive
lncRNA_38463.1	lncRNA_38463	AAEL010221	3	157351403	157356373	positive
lncRNA_38482.1	lncRNA_38482	AAEL019838	3	157878369	157878697	positive
lncRNA_38483.1	lncRNA_38483	AAEL019838	3	157944810	157945747	positive
lncRNA_38488.1	lncRNA_38488	AAEL019838	3	158079321	158083688	positive
lncRNA_38488.2	lncRNA_38488	AAEL019838	3	158079373	158083686	positive
lncRNA_38488.3	lncRNA_38488	AAEL019838	3	158079376	158083688	positive
lncRNA_38488.5	lncRNA_38488	AAEL019838	3	158079393	158083586	positive
lncRNA_38488.4	lncRNA_38488	AAEL019838	3	158079393	158083686	positive
lncRNA_38491.1	lncRNA_38491	AAEL019838	3	158158834	158161101	positive
lncRNA_38494.1	lncRNA_38494	AAEL019838	3	158184728	158185724	positive
lncRNA_38495.1	lncRNA_38495	AAEL019838	3	158244134	158246256	positive
lncRNA_38504.1	lncRNA_38504	AAEL005612	3	158542055	158595670	positive
lncRNA_38683.1	lncRNA_38683	AAEL000511	3	161575023	161578686	positive
lncRNA_38685.1	lncRNA_38685	AAEL000511	3	161588062	161589038	positive
lncRNA_38688.1	lncRNA_38688	AAEL000511	3	161631792	161643220	positive
lncRNA_38714.1	lncRNA_38714	AAEL000476	3	162957806	162958558	positive
lncRNA_38758.1	lncRNA_38758	AAEL000498	3	163692884	163696367	positive
lncRNA_38760.1	lncRNA_38760	AAEL000498	3	163839353	163846701	positive
lncRNA_38768.1	lncRNA_38768	AAEL000516	3	164072997	164086876	positive
lncRNA_38804.1	lncRNA_38804	AAEL004006	3	165535273	165535475	positive
lncRNA_38867.1	lncRNA_38867	AAEL021222	3	166923947	166924467	positive
lncRNA_38882.1	lncRNA_38882	AAEL019872	3	167203994	167209386	positive
lncRNA_38998.1	lncRNA_38998	AAEL019925	3	169629538	169630523	positive
lncRNA_39086.1	lncRNA_39086	AAEL008652	3	172198785	172199938	positive
lncRNA_39143.1	lncRNA_39143	AAEL013397	3	173311653	173313223	positive
lncRNA_39147.1	lncRNA_39147	AAEL013390	3	173358049	173358668	positive
lncRNA_39157.1	lncRNA_39157	AAEL005908	3	173647823	173648404	positive
lncRNA_39158.1	lncRNA_39158	AAEL005908	3	173648033	173655314	positive
lncRNA_39181.1	lncRNA_39181	AAEL005906	3	174427085	174428433	positive
lncRNA_39189.3	lncRNA_39189	AAEL019519	3	174782996	174783838	positive
lncRNA_39189.4	lncRNA_39189	AAEL019519	3	174783063	174783717	positive
lncRNA_39207.1	lncRNA_39207	AAEL026147	3	175598671	175598912	positive
lncRNA_39338.1	lncRNA_39338	AAEL002120	3	179029343	179029977	positive
lncRNA_39359.1	lncRNA_39359	AAEL019878	3	179584919	179586777	positive
lncRNA_39364.1	lncRNA_39364	AAEL019878	3	179914767	179920340	positive
lncRNA_39367.1	lncRNA_39367	AAEL019878	3	179988423	179993660	positive
lncRNA_39391.1	lncRNA_39391	AAEL003566	3	180489514	180500500	positive
lncRNA_39392.1	lncRNA_39392	AAEL003566	3	180607952	180608588	positive
lncRNA_39392.2	lncRNA_39392	AAEL003566	3	180608173	180608531	positive
lncRNA_39396.1	lncRNA_39396	AAEL003566	3	180963467	180963694	positive
lncRNA_39496.1	lncRNA_39496	AAEL000416	3	183560314	183561498	positive
lncRNA_39576.1	lncRNA_39576	AAEL026764	3	184898208	184898437	positive
lncRNA_39689.1	lncRNA_39689	AAEL000415	3	187076012	187076260	positive
lncRNA_39745.1	lncRNA_39745	AAEL012998	3	188476971	188478507	positive
lncRNA_39746.1	lncRNA_39746	AAEL012998	3	188479394	188481788	positive
lncRNA_39747.1	lncRNA_39747	AAEL012998	3	188491539	188492175	positive
lncRNA_39751.1	lncRNA_39751	AAEL012998	3	188533489	188533688	positive
lncRNA_39848.2	lncRNA_39848	AAEL007150	3	190871919	190873033	positive
lncRNA_39848.1	lncRNA_39848	AAEL007150	3	190871919	190873033	positive
lncRNA_39864.1	lncRNA_39864	AAEL007171	3	191250652	191251086	positive
lncRNA_39894.1	lncRNA_39894	AAEL007169	3	191852938	191853712	positive
lncRNA_39896.1	lncRNA_39896	AAEL007169	3	191856428	191856647	positive
lncRNA_39897.1	lncRNA_39897	AAEL007169	3	191901346	191901950	positive
lncRNA_39947.1	lncRNA_39947	AAEL011603	3	192399702	192400070	positive
lncRNA_39995.3	lncRNA_39995	AAEL027313	3	193475462	193476578	positive
lncRNA_40017.1	lncRNA_40017	AAEL023170	3	194270253	194272278	positive
lncRNA_40034.9	lncRNA_40034	AAEL011786	3	194955617	194957639	positive
lncRNA_40034.8	lncRNA_40034	AAEL011786	3	194955617	194957639	positive
lncRNA_40034.6	lncRNA_40034	AAEL011786	3	194955617	194957639	positive
lncRNA_40034.7	lncRNA_40034	AAEL011786	3	194955617	194957639	positive
lncRNA_40034.5	lncRNA_40034	AAEL011786	3	194955617	194957639	positive
lncRNA_40034.4	lncRNA_40034	AAEL011786	3	194955617	194957639	positive
lncRNA_40034.10	lncRNA_40034	AAEL011786	3	194955631	194957180	positive
lncRNA_40160.1	lncRNA_40160	AAEL007302	3	197216486	197217431	positive
lncRNA_40160.2	lncRNA_40160	AAEL007302	3	197216488	197217329	positive
lncRNA_40203.1	lncRNA_40203	AAEL008575	3	198072746	198073387	positive
lncRNA_40203.4	lncRNA_40203	AAEL008575	3	198072780	198073297	positive
lncRNA_40203.3	lncRNA_40203	AAEL008575	3	198072780	198073297	positive
lncRNA_40203.5	lncRNA_40203	AAEL008575	3	198072829	198073194	positive
lncRNA_40217.1	lncRNA_40217	AAEL019486	3	198285508	198285882	positive
lncRNA_40225.1	lncRNA_40225	AAEL019486	3	198359584	198360686	positive
lncRNA_40230.1	lncRNA_40230	AAEL019880	3	198495033	198495368	positive
lncRNA_40232.1	lncRNA_40232	AAEL019880	3	198646337	198647148	positive
lncRNA_40342.1	lncRNA_40342	AAEL019739	3	200939148	200940223	positive
lncRNA_40395.1	lncRNA_40395	AAEL013862	3	201888242	201888552	positive
lncRNA_40427.1	lncRNA_40427	AAEL009821	3	202468958	202469257	positive
lncRNA_40456.1	lncRNA_40456	AAEL018186	3	203027075	203027994	positive
lncRNA_40565.1	lncRNA_40565	AAEL019502	3	205514335	205516635	positive
lncRNA_40662.5	lncRNA_40662	AAEL007794	3	207605693	207607864	positive
lncRNA_40737.2	lncRNA_40737	AAEL024373	3	209242012	209245899	positive
lncRNA_40737.3	lncRNA_40737	AAEL024373	3	209245332	209246497	positive
lncRNA_40803.1	lncRNA_40803	AAEL022500	3	210712936	210721257	positive
lncRNA_40819.1	lncRNA_40819	AAEL009544	3	211293060	211293462	positive
lncRNA_40821.1	lncRNA_40821	AAEL009544	3	211322872	211323455	positive
lncRNA_40824.1	lncRNA_40824	AAEL009544	3	211363660	211371995	positive
lncRNA_40831.1	lncRNA_40831	AAEL019673	3	211599610	211600619	positive
lncRNA_40963.1	lncRNA_40963	AAEL000174	3	214580158	214580424	positive
lncRNA_40976.1	lncRNA_40976	AAEL018036	3	214861988	214862736	positive
lncRNA_40979.1	lncRNA_40979	AAEL018036	3	214980863	214981121	positive
lncRNA_41078.1	lncRNA_41078	AAEL019710	3	217161856	217162216	positive
lncRNA_41099.1	lncRNA_41099	AAEL019832	3	218078298	218078823	positive
lncRNA_41135.1	lncRNA_41135	AAEL005850	3	219169465	219171235	positive
lncRNA_41140.1	lncRNA_41140	AAEL005842	3	219521914	219522185	positive
lncRNA_41141.1	lncRNA_41141	AAEL005842	3	219522362	219522591	positive
lncRNA_41188.1	lncRNA_41188	AAEL024112	3	220899846	220901352	positive
lncRNA_41207.1	lncRNA_41207	AAEL003478	3	221387292	221388923	positive
lncRNA_41269.1	lncRNA_41269	AAEL024756	3	222809623	222811334	positive
lncRNA_41293.1	lncRNA_41293	AAEL010201	3	223194386	223194637	positive
lncRNA_41338.1	lncRNA_41338	AAEL019698	3	224127766	224128545	positive
lncRNA_41459.3	lncRNA_41459	AAEL001918	3	227386082	227387489	positive
lncRNA_41479.1	lncRNA_41479	AAEL005957	3	227835960	227836743	positive
lncRNA_41490.1	lncRNA_41490	AAEL005971	3	228150996	228152381	positive
lncRNA_41493.1	lncRNA_41493	AAEL005971	3	228275371	228276298	positive
lncRNA_41496.1	lncRNA_41496	AAEL005971	3	228285096	228285803	positive
lncRNA_41499.1	lncRNA_41499	AAEL005971	3	228394941	228397616	positive
lncRNA_41499.2	lncRNA_41499	AAEL005971	3	228394946	228396062	positive
lncRNA_41504.1	lncRNA_41504	AAEL026999	3	228541761	228548909	positive
lncRNA_41689.1	lncRNA_41689	AAEL006394	3	232429584	232429797	positive
lncRNA_41801.1	lncRNA_41801	AAEL002843	3	235132934	235134003	positive
lncRNA_41827.1	lncRNA_41827	AAEL025163	3	235501188	235501475	positive
lncRNA_41915.1	lncRNA_41915	AAEL022731	3	236857248	236857607	positive
lncRNA_41981.1	lncRNA_41981	AAEL021399	3	238789595	238796420	positive
lncRNA_41993.3	lncRNA_41993	AAEL011231	3	239092191	239099975	positive
lncRNA_41993.1	lncRNA_41993	AAEL011231	3	239092191	239099975	positive
lncRNA_42061.1	lncRNA_42061	AAEL019697	3	241314244	241314608	positive
lncRNA_42089.1	lncRNA_42089	AAEL012496	3	242253959	242254353	positive
lncRNA_42092.1	lncRNA_42092	AAEL012496	3	242337630	242337994	positive
lncRNA_42096.1	lncRNA_42096	AAEL027277	3	242454000	242454222	positive
lncRNA_42268.1	lncRNA_42268	AAEL019898	3	247093930	247095792	positive
lncRNA_42269.1	lncRNA_42269	AAEL019898	3	247191201	247193749	positive
lncRNA_42316.1	lncRNA_42316	AAEL021879	3	249339627	249346017	positive
lncRNA_42338.1	lncRNA_42338	AAEL008269	3	250065684	250082777	positive
lncRNA_42491.2	lncRNA_42491	AAEL026548	3	253967045	253978160	positive
lncRNA_42491.1	lncRNA_42491	AAEL026548	3	253967045	253978226	positive
lncRNA_42491.3	lncRNA_42491	AAEL026548	3	253967251	253978226	positive
lncRNA_42579.1	lncRNA_42579	AAEL018146	3	255796304	255797415	positive
lncRNA_42579.2	lncRNA_42579	AAEL018146	3	255796359	255796699	positive
lncRNA_42769.1	lncRNA_42769	AAEL024136	3	259751357	259759041	positive
lncRNA_42823.1	lncRNA_42823	AAEL019751	3	261000955	261001505	positive
lncRNA_42886.1	lncRNA_42886	AAEL021581	3	263376774	263383118	positive
lncRNA_42886.2	lncRNA_42886	AAEL021581	3	263377112	263383118	positive
lncRNA_43054.1	lncRNA_43054	AAEL003958	3	266626887	266627351	positive
lncRNA_43060.1	lncRNA_43060	AAEL003977	3	266856916	266858221	positive
lncRNA_43089.1	lncRNA_43089	AAEL003970	3	267165340	267165589	positive
lncRNA_43150.1	lncRNA_43150	AAEL025268	3	268904605	268906701	positive
lncRNA_43264.1	lncRNA_43264	AAEL022621	3	271722523	271722865	positive
lncRNA_43326.1	lncRNA_43326	AAEL004817	3	273276543	273278519	positive
lncRNA_43397.1	lncRNA_43397	AAEL004810	3	274950344	274952028	positive
lncRNA_43421.1	lncRNA_43421	AAEL013856	3	275295110	275314365	positive
lncRNA_43421.3	lncRNA_43421	AAEL013856	3	275309751	275310408	positive
lncRNA_43472.6	lncRNA_43472	AAEL018178	3	276189618	276194277	positive
lncRNA_43472.8	lncRNA_43472	AAEL018178	3	276193707	276194310	positive
lncRNA_43495.1	lncRNA_43495	AAEL011324	3	276537758	276545395	positive
lncRNA_43495.2	lncRNA_43495	AAEL011324	3	276537791	276545831	positive
lncRNA_43497.1	lncRNA_43497	AAEL011324	3	276653531	276654053	positive
lncRNA_43529.1	lncRNA_43529	AAEL003111	3	278246188	278246581	positive
lncRNA_43532.1	lncRNA_43532	AAEL003111	3	278480714	278481008	positive
lncRNA_43589.1	lncRNA_43589	AAEL013228	3	279518496	279519082	positive
lncRNA_43590.1	lncRNA_43590	AAEL013228	3	279858375	279859070	positive
lncRNA_43617.1	lncRNA_43617	AAEL008726	3	280264127	280265090	positive
lncRNA_43617.2	lncRNA_43617	AAEL008726	3	280264343	280264741	positive
lncRNA_43654.1	lncRNA_43654	AAEL019887	3	280616301	280617060	positive
lncRNA_43656.1	lncRNA_43656	AAEL019887	3	280915528	280916132	positive
lncRNA_43767.1	lncRNA_43767	AAEL021574	3	283767637	283768002	positive
lncRNA_43851.2	lncRNA_43851	AAEL017181	3	285473471	285474359	positive
lncRNA_43897.1	lncRNA_43897	AAEL009991	3	287196318	287196851	positive
lncRNA_43900.1	lncRNA_43900	AAEL009991	3	287243877	287244262	positive
lncRNA_43908.1	lncRNA_43908	AAEL023586	3	287469256	287469491	positive
lncRNA_43928.1	lncRNA_43928	AAEL019507	3	288101620	288108755	positive
lncRNA_43963.1	lncRNA_43963	AAEL002974	3	289077386	289078350	positive
lncRNA_44092.1	lncRNA_44092	AAEL027978	3	292010982	292043741	positive
lncRNA_44154.1	lncRNA_44154	AAEL019901	3	293376958	293377931	positive
lncRNA_44173.1	lncRNA_44173	AAEL010752	3	294003634	294003845	positive
lncRNA_44292.1	lncRNA_44292	AAEL017272	3	296019194	296019473	positive
lncRNA_44293.1	lncRNA_44293	AAEL017272	3	296026450	296026814	positive
lncRNA_44314.1	lncRNA_44314	AAEL021865	3	296570711	296571183	positive
lncRNA_44360.1	lncRNA_44360	AAEL009371	3	297494025	297496346	positive
lncRNA_44361.1	lncRNA_44361	AAEL009371	3	297512246	297546558	positive
lncRNA_44362.1	lncRNA_44362	AAEL009371	3	297520150	297575484	positive
lncRNA_44493.1	lncRNA_44493	AAEL021605	3	300558168	300561479	positive
lncRNA_44515.1	lncRNA_44515	AAEL003627	3	301068723	301069372	positive
lncRNA_44575.13	lncRNA_44575	AAEL023488	3	302845628	302852410	positive
lncRNA_44621.1	lncRNA_44621	AAEL013159	3	304926854	304932164	positive
lncRNA_44761.1	lncRNA_44761	AAEL011680	3	308745932	308746222	positive
lncRNA_44764.1	lncRNA_44764	AAEL011680	3	308852015	308852281	positive
lncRNA_44765.1	lncRNA_44765	AAEL011680	3	308888550	308889025	positive
lncRNA_44766.1	lncRNA_44766	AAEL011680	3	308895188	308917376	positive
lncRNA_44766.5	lncRNA_44766	AAEL011680	3	308895190	308901316	positive
lncRNA_44766.4	lncRNA_44766	AAEL011680	3	308895190	308901316	positive
lncRNA_44766.3	lncRNA_44766	AAEL011680	3	308895190	308917372	positive
lncRNA_44766.6	lncRNA_44766	AAEL011680	3	308900504	308901316	positive
lncRNA_44767.1	lncRNA_44767	AAEL011680	3	308968689	308982624	positive
lncRNA_44769.1	lncRNA_44769	AAEL011680	3	308985061	308985381	positive
lncRNA_44809.1	lncRNA_44809	AAEL026939	3	309926941	309929397	positive
lncRNA_44836.1	lncRNA_44836	AAEL027783	3	310451019	310451559	positive
lncRNA_44837.1	lncRNA_44837	AAEL027783	3	310460349	310460889	positive
lncRNA_44838.1	lncRNA_44838	AAEL027783	3	310460966	310461492	positive
lncRNA_44902.1	lncRNA_44902	AAEL007920	3	312524167	312524406	positive
lncRNA_44963.1	lncRNA_44963	AAEL014515	3	313410947	313411177	positive
lncRNA_44994.1	lncRNA_44994	AAEL024476	3	313780454	313780890	positive
lncRNA_45032.1	lncRNA_45032	AAEL023993	3	314600971	314601297	positive
lncRNA_45033.1	lncRNA_45033	AAEL023993	3	314619573	314619924	positive
lncRNA_45038.1	lncRNA_45038	AAEL024841	3	314673322	314677872	positive
lncRNA_45042.1	lncRNA_45042	AAEL006035	3	314922629	314961919	positive
lncRNA_45108.1	lncRNA_45108	AAEL026844	3	316576733	316577515	positive
lncRNA_45123.1	lncRNA_45123	AAEL022221	3	316882031	316885047	positive
lncRNA_45232.1	lncRNA_45232	AAEL026170	3	319224282	319225251	positive
lncRNA_45279.7	lncRNA_45279	AAEL020132	3	320228595	320229895	positive
lncRNA_45283.1	lncRNA_45283	AAEL011836	3	320266072	320268414	positive
lncRNA_45304.1	lncRNA_45304	AAEL019454	3	320967195	320967587	positive
lncRNA_45321.1	lncRNA_45321	AAEL019811	3	321553761	321554046	positive
lncRNA_45389.1	lncRNA_45389	AAEL004964	3	322930549	322931268	positive
lncRNA_45436.1	lncRNA_45436	AAEL025111	3	324421726	324477018	positive
lncRNA_45437.1	lncRNA_45437	AAEL025111	3	324504973	324505174	positive
lncRNA_45440.1	lncRNA_45440	AAEL025111	3	324545908	324546233	positive
lncRNA_45445.1	lncRNA_45445	AAEL025111	3	324660066	324660337	positive
lncRNA_45450.1	lncRNA_45450	AAEL025111	3	324856027	324856315	positive
lncRNA_45455.1	lncRNA_45455	AAEL025111	3	324948731	324949118	positive
lncRNA_45459.1	lncRNA_45459	AAEL025111	3	325050063	325050387	positive
lncRNA_45617.11	lncRNA_45618	AAEL008760	3	326927572	326930038	positive
lncRNA_45618.1	lncRNA_45617	AAEL008760	3	326925336	326926871	positive
lncRNA_45646.1	lncRNA_45646	AAEL019431	3	327641885	327647482	positive
lncRNA_45651.1	lncRNA_45651	AAEL019431	3	327965966	327972811	positive
lncRNA_45661.1	lncRNA_45661	AAEL021332	3	328406377	328406619	positive
lncRNA_45717.1	lncRNA_45717	AAEL019453	3	329658723	329710707	positive
lncRNA_45718.1	lncRNA_45718	AAEL019453	3	329709936	329712249	positive
lncRNA_45829.1	lncRNA_45829	AAEL019724	3	332808349	332815409	positive
lncRNA_45926.1	lncRNA_45926	AAEL019837	3	334902058	334902676	positive
lncRNA_45943.1	lncRNA_45943	AAEL023706	3	335314505	335314712	positive
lncRNA_45997.1	lncRNA_45997	AAEL008894	3	336447295	336470295	positive
lncRNA_46076.1	lncRNA_46076	AAEL002474	3	338515732	338516573	positive
lncRNA_46078.1	lncRNA_46078	AAEL002474	3	338519569	338520994	positive
lncRNA_46147.1	lncRNA_46147	AAEL018298	3	340264960	340265361	positive
lncRNA_46158.1	lncRNA_46158	AAEL003301	3	340652390	340653346	positive
lncRNA_46162.1	lncRNA_46162	AAEL003301	3	340671782	340673818	positive
lncRNA_46162.2	lncRNA_46162	AAEL003301	3	340672035	340672909	positive
lncRNA_46164.1	lncRNA_46164	AAEL003301	3	340709745	340710568	positive
lncRNA_46180.1	lncRNA_46180	AAEL013218	3	340950779	340951065	positive
lncRNA_46181.1	lncRNA_46181	AAEL013218	3	340958777	340962640	positive
lncRNA_46182.1	lncRNA_46182	AAEL013218	3	340965289	340965977	positive
lncRNA_46183.1	lncRNA_46183	AAEL013218	3	340979022	340979775	positive
lncRNA_46397.1	lncRNA_46397	AAEL003842	3	342520738	342523501	positive
lncRNA_46425.1	lncRNA_46425	AAEL003837	3	343157790	343158489	positive
lncRNA_46426.1	lncRNA_46426	AAEL003837	3	343173515	343174154	positive
lncRNA_46432.1	lncRNA_46432	AAEL003853	3	343659087	343664945	positive
lncRNA_46432.2	lncRNA_46432	AAEL003853	3	343659087	343665201	positive
lncRNA_46432.3	lncRNA_46432	AAEL003853	3	343659125	343665190	positive
lncRNA_46432.5	lncRNA_46432	AAEL003853	3	343659226	343665061	positive
lncRNA_46432.4	lncRNA_46432	AAEL003853	3	343659226	343665061	positive
lncRNA_46432.6	lncRNA_46432	AAEL003853	3	343659678	343664588	positive
lncRNA_46432.7	lncRNA_46432	AAEL003853	3	343661159	343664539	positive
lncRNA_46491.1	lncRNA_46491	AAEL027926	3	345251080	345251358	positive
lncRNA_46518.1	lncRNA_46518	AAEL005131	3	346627171	346627620	positive
lncRNA_46534.1	lncRNA_46534	AAEL005142	3	347201720	347203113	positive
lncRNA_46606.1	lncRNA_46606	AAEL003403	3	349237854	349246068	positive
lncRNA_46653.3	lncRNA_46653	AAEL003412	3	349925049	349925318	positive
lncRNA_46679.1	lncRNA_46679	AAEL023322	3	350683097	350683569	positive
lncRNA_46681.1	lncRNA_46681	AAEL023322	3	350722480	350722891	positive
lncRNA_46683.1	lncRNA_46683	AAEL023322	3	350758636	350759089	positive
lncRNA_46747.1	lncRNA_46747	AAEL017095	3	351430647	351430879	positive
lncRNA_46749.1	lncRNA_46749	AAEL017095	3	351477883	351479166	positive
lncRNA_46756.1	lncRNA_46756	AAEL017095	3	351546543	351547204	positive
lncRNA_46760.3	lncRNA_46760	AAEL017095	3	351796658	351797197	positive
lncRNA_46766.1	lncRNA_46766	AAEL017095	3	352047731	352048159	positive
lncRNA_46834.1	lncRNA_46834	AAEL025532	3	353285765	353285965	positive
lncRNA_46907.1	lncRNA_46907	AAEL020253	3	355289551	355290158	positive
lncRNA_46929.1	lncRNA_46929	AAEL009232	3	356710403	356718758	positive
lncRNA_47146.1	lncRNA_47146	AAEL019530	3	361517694	361518444	positive
lncRNA_47164.1	lncRNA_47164	AAEL000824	3	362107369	362122490	positive
lncRNA_47167.1	lncRNA_47167	AAEL000824	3	362214652	362215078	positive
lncRNA_47359.1	lncRNA_47359	AAEL019475	3	366852913	366853284	positive
lncRNA_47503.1	lncRNA_47503	AAEL006865	3	369669462	369669727	positive
lncRNA_47505.1	lncRNA_47505	AAEL006870	3	369728811	369733426	positive
lncRNA_47520.1	lncRNA_47520	AAEL006876	3	370101923	370108346	positive
lncRNA_47573.1	lncRNA_47573	AAEL001587	3	371474241	371480027	positive
lncRNA_47621.1	lncRNA_47621	AAEL022604	3	372368203	372369638	positive
lncRNA_47650.1	lncRNA_47650	AAEL002307	3	373180790	373181056	positive
lncRNA_47659.1	lncRNA_47659	AAEL002317	3	373333219	373333669	positive
lncRNA_47693.1	lncRNA_47693	AAEL019517	3	374012961	374013626	positive
lncRNA_47786.1	lncRNA_47786	AAEL019954	3	375821319	375822953	positive
lncRNA_47812.1	lncRNA_47812	AAEL019820	3	376283322	376284168	positive
lncRNA_47854.1	lncRNA_47854	AAEL019703	3	377824884	377825808	positive
lncRNA_47940.2	lncRNA_47940	AAEL020200	3	380593953	380597390	positive
lncRNA_47940.1	lncRNA_47940	AAEL020200	3	380593953	380597390	positive
lncRNA_47940.7	lncRNA_47940	AAEL020200	3	380593959	380597390	positive
lncRNA_47940.6	lncRNA_47940	AAEL020200	3	380593959	380597390	positive
lncRNA_47940.5	lncRNA_47940	AAEL020200	3	380593959	380597390	positive
lncRNA_47940.4	lncRNA_47940	AAEL020200	3	380593959	380597390	positive
lncRNA_47940.3	lncRNA_47940	AAEL020200	3	380593959	380597390	positive
lncRNA_47940.8	lncRNA_47940	AAEL020200	3	380595310	380597159	positive
lncRNA_48052.1	lncRNA_48052	AAEL005463	3	382633862	382635063	positive
lncRNA_48053.1	lncRNA_48053	AAEL005463	3	382636585	382638474	positive
lncRNA_48156.1	lncRNA_48156	AAEL019867	3	385677085	385679976	positive
lncRNA_48169.1	lncRNA_48169	AAEL000536	3	386238891	386239092	positive
lncRNA_48192.1	lncRNA_48192	AAEL019407	3	387218193	387221714	positive
lncRNA_48273.1	lncRNA_48273	AAEL007250	3	389522420	389522991	positive
lncRNA_48274.1	lncRNA_48274	AAEL007250	3	389532276	389532710	positive
lncRNA_48651.1	lncRNA_48651	AAEL024615	3	397643370	397643628	positive
lncRNA_48654.1	lncRNA_48654	AAEL024615	3	397674296	397688128	positive
lncRNA_48657.1	lncRNA_48657	AAEL024615	3	397722064	397722290	positive
lncRNA_48859.1	lncRNA_48859	AAEL026193	3	403498962	403499246	positive
lncRNA_48905.31	lncRNA_48905	AAEL019458	3	404627507	404628674	positive
lncRNA_48905.32	lncRNA_48905	AAEL019458	3	404630713	404631909	positive
lncRNA_48944.1	lncRNA_48944	AAEL026410	3	405596363	405612589	positive
lncRNA_48945.1	lncRNA_48945	AAEL026410	3	405597209	405612896	positive
lncRNA_48990.1	lncRNA_48990	AAEL001139	3	406652337	406652947	positive
lncRNA_49027.1	lncRNA_49027	AAEL019707	3	407284624	407285587	positive
lncRNA_49027.2	lncRNA_49027	AAEL019707	3	407284626	407285587	positive
lncRNA_49961.1	lncRNA_49961	AAEL024104	NIGP01000415	56406	57602	positive
lncRNA_49962.1	lncRNA_49962	AAEL024104	NIGP01000415	57684	58612	positive
lncRNA_49962.2	lncRNA_49962	AAEL024104	NIGP01000415	57810	58612	positive
lncRNA_50038.1	lncRNA_50038	AAEL028133	NIGP01000460	47178	47505	positive
lncRNA_50472.1	lncRNA_50472	AAEL024585	NIGP01000706	8811	9057	positive
lncRNA_50497.1	lncRNA_50497	AAEL026315	NIGP01000718	11376	14851	positive
lncRNA_50497.2	lncRNA_50497	AAEL026315	NIGP01000718	11380	18717	positive
lncRNA_50497.3	lncRNA_50497	AAEL026315	NIGP01000718	11394	18717	positive
lncRNA_50497.4	lncRNA_50497	AAEL026315	NIGP01000718	12303	14914	positive
lncRNA_50723.1	lncRNA_50723	AAEL022335	NIGP01000827	27992	28271	positive
lncRNA_50753.1	lncRNA_50753	AAEL025383	NIGP01000848	69758	70299	positive
lncRNA_51072.1	lncRNA_51072	AAEL028117	NIGP01001023	23647	23857	positive
lncRNA_52021.1	lncRNA_52021	AAEL023502	NIGP01001750	13261	13486	positive
lncRNA_52022.1	lncRNA_52022	AAEL023502	NIGP01001750	16318	16955	positive
lncRNA_52059.1	lncRNA_52059	AAEL026805	NIGP01001768	19774	22605	positive
lncRNA_52278.1	lncRNA_52278	AAEL020438	NIGP01001874	29282	29593	positive
lncRNA_52292.1	lncRNA_52292	AAEL004793	NIGP01001877	97141	99039	positive
lncRNA_52294.1	lncRNA_52294	AAEL004793	NIGP01001877	109019	110442	positive
lncRNA_52294.5	lncRNA_52294	AAEL004793	NIGP01001877	109181	110444	positive
lncRNA_52294.3	lncRNA_52294	AAEL004793	NIGP01001877	109181	110444	positive
lncRNA_52294.2	lncRNA_52294	AAEL004793	NIGP01001877	109181	110444	positive
lncRNA_52294.4	lncRNA_52294	AAEL004793	NIGP01001877	109181	112309	positive
lncRNA_52294.6	lncRNA_52294	AAEL004793	NIGP01001877	109199	110444	positive
lncRNA_52301.1	lncRNA_52301	AAEL004793	NIGP01001877	371268	377745	positive
lncRNA_52303.1	lncRNA_52303	AAEL004793	NIGP01001877	525919	530417	positive
lncRNA_52303.2	lncRNA_52303	AAEL004793	NIGP01001877	526218	529305	positive
lncRNA_52303.4	lncRNA_52303	AAEL004793	NIGP01001877	527482	530417	positive
lncRNA_52303.3	lncRNA_52303	AAEL004793	NIGP01001877	527482	530417	positive
lncRNA_52303.6	lncRNA_52303	AAEL004793	NIGP01001877	528517	530418	positive
lncRNA_52303.5	lncRNA_52303	AAEL004793	NIGP01001877	528517	530418	positive
lncRNA_52303.9	lncRNA_52303	AAEL004793	NIGP01001877	528830	530417	positive
lncRNA_52303.8	lncRNA_52303	AAEL004793	NIGP01001877	528830	530418	positive
lncRNA_52303.7	lncRNA_52303	AAEL004793	NIGP01001877	528830	530418	positive
lncRNA_52303.10	lncRNA_52303	AAEL004793	NIGP01001877	529441	530418	positive
lncRNA_52305.1	lncRNA_52305	AAEL004793	NIGP01001877	530638	533082	positive
lncRNA_52305.2	lncRNA_52305	AAEL004793	NIGP01001877	530638	533563	positive
lncRNA_52306.11	lncRNA_52306	AAEL004793	NIGP01001877	547791	548721	positive
lncRNA_52306.16	lncRNA_52306	AAEL004793	NIGP01001877	547804	548655	positive
lncRNA_52562.1	lncRNA_52562	AAEL023005	NIGP01002020	29274	30238	positive
lncRNA_52624.1	lncRNA_52624	AAEL028244	NIGP01002044	15123	15367	positive
lncRNA_52741.1	lncRNA_52741	AAEL026313	NIGP01002095	10563	11046	positive
lncRNA_53091.1	lncRNA_53091	AAEL020319	NIGP01002300	50474	51879	positive
lncRNA_26.1	lncRNA_26	AAEL012105	1	266754	268867	negative
lncRNA_45.1	lncRNA_45	AAEL017048	1	651507	651951	negative
lncRNA_50.1	lncRNA_50	AAEL017048	1	748740	749378	negative
lncRNA_195.1	lncRNA_195	AAEL009763	1	4621197	4621891	negative
lncRNA_197.1	lncRNA_197	AAEL009763	1	4748497	4748731	negative
lncRNA_226.1	lncRNA_226	AAEL021157	1	6333167	6333400	negative
lncRNA_385.1	lncRNA_385	AAEL005526	1	9885468	9889860	negative
lncRNA_386.1	lncRNA_386	AAEL005526	1	9900839	9901476	negative
lncRNA_401.1	lncRNA_401	AAEL002346	1	10932649	10938685	negative
lncRNA_656.1	lncRNA_656	AAEL012717	1	18503211	18504392	negative
lncRNA_828.1	lncRNA_828	AAEL005839	1	22686503	22686764	negative
lncRNA_1051.1	lncRNA_1051	AAEL013823	1	26449059	26449384	negative
lncRNA_1092.1	lncRNA_1092	AAEL022743	1	27559653	27563497	negative
lncRNA_1177.1	lncRNA_1177	AAEL012551	1	29506013	29513596	negative
lncRNA_1202.1	lncRNA_1202	AAEL021231	1	30321221	30322681	negative
lncRNA_1227.1	lncRNA_1227	AAEL019733	1	30566970	30567365	negative
lncRNA_1289.2	lncRNA_1289	AAEL021100	1	32954980	32958085	negative
lncRNA_1289.1	lncRNA_1289	AAEL021100	1	32954980	32958085	negative
lncRNA_1296.1	lncRNA_1296	AAEL021100	1	33198826	33206315	negative
lncRNA_1301.1	lncRNA_1301	AAEL021100	1	33578700	33579637	negative
lncRNA_1516.1	lncRNA_1516	AAEL013653	1	38399379	38400101	negative
lncRNA_1573.1	lncRNA_1573	AAEL020065	1	40084250	40084644	negative
lncRNA_1755.1	lncRNA_1755	AAEL003812	1	44768392	44768816	negative
lncRNA_1803.1	lncRNA_1803	AAEL007465	1	46254328	46255385	negative
lncRNA_1895.1	lncRNA_1895	AAEL005633	1	47882731	47883016	negative
lncRNA_1904.1	lncRNA_1904	AAEL005633	1	48164727	48165488	negative
lncRNA_1930.1	lncRNA_1930	AAEL017238	1	48608642	48609053	negative
lncRNA_1938.1	lncRNA_1938	AAEL017238	1	48851420	48851631	negative
lncRNA_1966.1	lncRNA_1966	AAEL007664	1	49348699	49349881	negative
lncRNA_1968.1	lncRNA_1968	AAEL007664	1	49984589	49985388	negative
lncRNA_2087.1	lncRNA_2087	AAEL006825	1	52372125	52379144	negative
lncRNA_2095.1	lncRNA_2095	AAEL006825	1	52817744	52822007	negative
lncRNA_2251.1	lncRNA_2251	AAEL009327	1	56126096	56126554	negative
lncRNA_2382.1	lncRNA_2382	AAEL026486	1	59271566	59274235	negative
lncRNA_2473.1	lncRNA_2473	AAEL013803	1	61419183	61421129	negative
lncRNA_2475.1	lncRNA_2475	AAEL013803	1	61423007	61425147	negative
lncRNA_2520.1	lncRNA_2520	AAEL008090	1	62412381	62413297	negative
lncRNA_2539.1	lncRNA_2539	AAEL004217	1	63053738	63054027	negative
lncRNA_2586.1	lncRNA_2586	AAEL027672	1	64072848	64073441	negative
lncRNA_2587.1	lncRNA_2587	AAEL023261	1	64082472	64083008	negative
lncRNA_2712.9	lncRNA_2712	AAEL009773	1	67621950	67622253	negative
lncRNA_2712.10	lncRNA_2712	AAEL009773	1	67621953	67622241	negative
lncRNA_2733.1	lncRNA_2733	AAEL024849	1	68407821	68408780	negative
lncRNA_2782.1	lncRNA_2782	AAEL019997	1	69870996	69871651	negative
lncRNA_2844.1	lncRNA_2844	AAEL015180	1	71620498	71620817	negative
lncRNA_2896.1	lncRNA_2896	AAEL020748	1	73130898	73137985	negative
lncRNA_2907.1	lncRNA_2907	AAEL005602	1	73214672	73215009	negative
lncRNA_3026.1	lncRNA_3026	AAEL023473	1	76080073	76080329	negative
lncRNA_3027.1	lncRNA_3027	AAEL023473	1	76102839	76103102	negative
lncRNA_3033.1	lncRNA_3033	AAEL023473	1	76156151	76158877	negative
lncRNA_3036.1	lncRNA_3036	AAEL023473	1	76208415	76208693	negative
lncRNA_3050.1	lncRNA_3050	AAEL022539	1	76586904	76587125	negative
lncRNA_3155.1	lncRNA_3155	AAEL017005	1	79341425	79348755	negative
lncRNA_3157.1	lncRNA_3157	AAEL017005	1	79455495	79467405	negative
lncRNA_3159.1	lncRNA_3159	AAEL017005	1	79703358	79709034	negative
lncRNA_3160.1	lncRNA_3160	AAEL017005	1	79715117	79715930	negative
lncRNA_3160.3	lncRNA_3160	AAEL017005	1	79715186	79715566	negative
lncRNA_3160.2	lncRNA_3160	AAEL017005	1	79715186	79715576	negative
lncRNA_3196.1	lncRNA_3196	AAEL008940	1	80898983	80899402	negative
lncRNA_3391.1	lncRNA_3391	AAEL026560	1	84812247	84814931	negative
lncRNA_3471.1	lncRNA_3471	AAEL002932	1	86578711	86579084	negative
lncRNA_3546.1	lncRNA_3546	AAEL002537	1	88900669	88901422	negative
lncRNA_3723.1	lncRNA_3723	AAEL012711	1	92921924	92922266	negative
lncRNA_3744.1	lncRNA_3744	AAEL012708	1	93295659	93296107	negative
lncRNA_3744.2	lncRNA_3744	AAEL012708	1	93295659	93296112	negative
lncRNA_3807.1	lncRNA_3807	AAEL026914	1	95305861	95306094	negative
lncRNA_3868.1	lncRNA_3868	AAEL020390	1	96836074	96837700	negative
lncRNA_3869.1	lncRNA_3869	AAEL020390	1	96865191	96865722	negative
lncRNA_4203.1	lncRNA_4203	AAEL004231	1	104518980	104521791	negative
lncRNA_4220.1	lncRNA_4220	AAEL004236	1	104666028	104669633	negative
lncRNA_4412.1	lncRNA_4412	AAEL026820	1	109399675	109400195	negative
lncRNA_4616.2	lncRNA_4616	AAEL001231	1	115333975	115334353	negative
lncRNA_4616.1	lncRNA_4616	AAEL001231	1	115333975	115334353	negative
lncRNA_4666.1	lncRNA_4666	AAEL022610	1	116542245	116546130	negative
lncRNA_4673.1	lncRNA_4673	AAEL005834	1	116697039	116700904	negative
lncRNA_4674.1	lncRNA_4674	AAEL005834	1	116728637	116729536	negative
lncRNA_4676.1	lncRNA_4676	AAEL005834	1	116746604	116756148	negative
lncRNA_4708.1	lncRNA_4708	AAEL005840	1	117668188	117668537	negative
lncRNA_4711.1	lncRNA_4711	AAEL005840	1	117763895	117764099	negative
lncRNA_4794.1	lncRNA_4794	AAEL024424	1	119545211	119546314	negative
lncRNA_4796.1	lncRNA_4796	AAEL024424	1	119601026	119654332	negative
lncRNA_4853.1	lncRNA_4853	AAEL024283	1	121610738	121614808	negative
lncRNA_4899.1	lncRNA_4899	AAEL005773	1	122130616	122130834	negative
lncRNA_4941.1	lncRNA_4941	AAEL012463	1	123337465	123338319	negative
lncRNA_4992.1	lncRNA_4992	AAEL026762	1	124564819	124565022	negative
lncRNA_5086.1	lncRNA_5086	AAEL006160	1	126881283	126881931	negative
lncRNA_5087.1	lncRNA_5087	AAEL006160	1	126882775	126883141	negative
lncRNA_5147.1	lncRNA_5147	AAEL021618	1	128882995	128905434	negative
lncRNA_5170.1	lncRNA_5170	AAEL003043	1	129367289	129367566	negative
lncRNA_5421.1	lncRNA_5421	AAEL004046	1	135896777	135897349	negative
lncRNA_5453.1	lncRNA_5453	AAEL021479	1	136422002	136422292	negative
lncRNA_5454.1	lncRNA_5454	AAEL021479	1	136426919	136434046	negative
lncRNA_5480.2	lncRNA_5480	AAEL026169	1	137061061	137061931	negative
lncRNA_5686.1	lncRNA_5686	AAEL019522	1	141947775	141954854	negative
lncRNA_5772.1	lncRNA_5772	AAEL013405	1	143365336	143371632	negative
lncRNA_5772.3	lncRNA_5772	AAEL013405	1	143365372	143371454	negative
lncRNA_5799.1	lncRNA_5799	AAEL014125	1	143742546	143742952	negative
lncRNA_5889.1	lncRNA_5889	AAEL004543	1	145145125	145151384	negative
lncRNA_6126.1	lncRNA_6126	AAEL011644	1	149884150	149884582	negative
lncRNA_6172.3	lncRNA_6173	AAEL017331	1	151276920	151285363	negative
lncRNA_6173.1	lncRNA_6176	AAEL017331	1	151011672	151013187	negative
lncRNA_6176.1	lncRNA_6172	AAEL017331	1	151081810	151082228	negative
lncRNA_6185.1	lncRNA_6185	AAEL017331	1	151347538	151351828	negative
lncRNA_6249.3	lncRNA_6249	AAEL022912	1	152658896	152659252	negative
lncRNA_6308.1	lncRNA_6308	AAEL014760	1	153226410	153227503	negative
lncRNA_6406.1	lncRNA_6406	AAEL008071	1	154439585	154461011	negative
lncRNA_6437.1	lncRNA_6437	AAEL013404	1	154938416	154950421	negative
lncRNA_6437.2	lncRNA_6437	AAEL013404	1	154947014	154951575	negative
lncRNA_6613.1	lncRNA_6613	AAEL006947	1	157891582	157893534	negative
lncRNA_6632.1	lncRNA_6632	AAEL013825	1	158512282	158513012	negative
lncRNA_6704.1	lncRNA_6704	AAEL010050	1	159731649	159732024	negative
lncRNA_6713.1	lncRNA_6713	AAEL010050	1	159878688	159878985	negative
lncRNA_6721.1	lncRNA_6721	AAEL010050	1	159974762	159975462	negative
lncRNA_6773.1	lncRNA_6773	AAEL019619	1	161873949	161881941	negative
lncRNA_6851.1	lncRNA_6851	AAEL008010	1	163538858	163539411	negative
lncRNA_6937.1	lncRNA_6937	AAEL019917	1	166009223	166029041	negative
lncRNA_7041.1	lncRNA_7041	AAEL019921	1	168081655	168082181	negative
lncRNA_7182.1	lncRNA_7182	AAEL000123	1	170554084	170554610	negative
lncRNA_7258.1	lncRNA_7258	AAEL008415	1	172980240	172982968	negative
lncRNA_7262.1	lncRNA_7262	AAEL008415	1	173020061	173020306	negative
lncRNA_7279.1	lncRNA_7279	AAEL008421	1	173466026	173466651	negative
lncRNA_7306.1	lncRNA_7306	AAEL022527	1	174314090	174314348	negative
lncRNA_7353.1	lncRNA_7353	AAEL002410	1	175134144	175134915	negative
lncRNA_7361.1	lncRNA_7361	AAEL002410	1	175444597	175444969	negative
lncRNA_7369.1	lncRNA_7369	AAEL002410	1	175638945	175639796	negative
lncRNA_7370.1	lncRNA_7370	AAEL002410	1	175645066	175645273	negative
lncRNA_7372.1	lncRNA_7372	AAEL002410	1	175659883	175660117	negative
lncRNA_7415.1	lncRNA_7415	AAEL021839	1	176355980	176356426	negative
lncRNA_7440.1	lncRNA_7440	AAEL002415	1	176881829	176882175	negative
lncRNA_7622.1	lncRNA_7622	AAEL023613	1	181140035	181140419	negative
lncRNA_7629.1	lncRNA_7629	AAEL018334	1	181415888	181416862	negative
lncRNA_7663.1	lncRNA_7663	AAEL005243	1	182210648	182210982	negative
lncRNA_7723.1	lncRNA_7723	AAEL006077	1	183637501	183637865	negative
lncRNA_7724.1	lncRNA_7724	AAEL006077	1	183639991	183640526	negative
lncRNA_7793.1	lncRNA_7793	AAEL026364	1	184570099	184570566	negative
lncRNA_7888.1	lncRNA_7888	AAEL007642	1	187285290	187285735	negative
lncRNA_7924.1	lncRNA_7924	AAEL010907	1	188421051	188421483	negative
lncRNA_7944.1	lncRNA_7944	AAEL015637	1	188803155	188803831	negative
lncRNA_8045.1	lncRNA_8045	AAEL022637	1	190730934	190731573	negative
lncRNA_8113.1	lncRNA_8113	AAEL013335	1	192917983	192918791	negative
lncRNA_8190.1	lncRNA_8190	AAEL010010	1	194373236	194373800	negative
lncRNA_8433.1	lncRNA_8433	AAEL005803	1	200699023	200699579	negative
lncRNA_8437.1	lncRNA_8437	AAEL005803	1	200792205	200792541	negative
lncRNA_8465.1	lncRNA_8465	AAEL026710	1	201382014	201388840	negative
lncRNA_8553.1	lncRNA_8553	AAEL003794	1	203330165	203332339	negative
lncRNA_8553.2	lncRNA_8553	AAEL003794	1	203331218	203332079	negative
lncRNA_8554.1	lncRNA_8554	AAEL003794	1	203359771	203360173	negative
lncRNA_8776.1	lncRNA_8776	AAEL009915	1	206846549	206847547	negative
lncRNA_8826.1	lncRNA_8826	AAEL002999	1	208161409	208161732	negative
lncRNA_8967.1	lncRNA_8967	AAEL019505	1	210728443	210728916	negative
lncRNA_9031.1	lncRNA_9031	AAEL021288	1	213172973	213177417	negative
lncRNA_9042.1	lncRNA_9042	AAEL012448	1	213380837	213385939	negative
lncRNA_9060.3	lncRNA_9060	AAEL024602	1	213856000	213856413	negative
lncRNA_9170.1	lncRNA_9170	AAEL007500	1	216465439	216466317	negative
lncRNA_9211.1	lncRNA_9211	AAEL019433	1	217513417	217514755	negative
lncRNA_9219.1	lncRNA_9219	AAEL019433	1	217851051	217853350	negative
lncRNA_9354.1	lncRNA_9354	AAEL004572	1	221162293	221162703	negative
lncRNA_9413.1	lncRNA_9413	AAEL009640	1	222520020	222521521	negative
lncRNA_9634.2	lncRNA_9634	AAEL002571	1	227992467	227992872	negative
lncRNA_9723.1	lncRNA_9723	AAEL021538	1	230390281	230390729	negative
lncRNA_9885.1	lncRNA_9885	AAEL008334	1	235445778	235447836	negative
lncRNA_9888.1	lncRNA_9888	AAEL008334	1	235582215	235585876	negative
lncRNA_9975.1	lncRNA_9975	AAEL023845	1	239138769	239140159	negative
lncRNA_9975.2	lncRNA_9975	AAEL023845	1	239139522	239140237	negative
lncRNA_9980.1	lncRNA_9980	AAEL023845	1	239347313	239347815	negative
lncRNA_9985.1	lncRNA_9985	AAEL023845	1	239578074	239585940	negative
lncRNA_9985.2	lncRNA_9985	AAEL023845	1	239581315	239585940	negative
lncRNA_10284.1	lncRNA_10284	AAEL027261	1	245627824	245628171	negative
lncRNA_10287.1	lncRNA_10287	AAEL027261	1	245944759	245950382	negative
lncRNA_10287.2	lncRNA_10287	AAEL027261	1	245944827	245950397	negative
lncRNA_10322.1	lncRNA_10322	AAEL005411	1	246486700	246489208	negative
lncRNA_10389.1	lncRNA_10389	AAEL003772	1	247978861	247979228	negative
lncRNA_10425.1	lncRNA_10425	AAEL019607	1	248826348	248826689	negative
lncRNA_10516.1	lncRNA_10516	AAEL003918	1	251282352	251283625	negative
lncRNA_10582.1	lncRNA_10582	AAEL025250	1	253854987	253856879	negative
lncRNA_10583.1	lncRNA_10583	AAEL025250	1	254025707	254026141	negative
lncRNA_10622.1	lncRNA_10622	AAEL002876	1	254771900	254772295	negative
lncRNA_10623.1	lncRNA_10623	AAEL002876	1	254899197	254899946	negative
lncRNA_10757.1	lncRNA_10757	AAEL005945	1	258918950	258919183	negative
lncRNA_10885.1	lncRNA_10885	AAEL018289	1	262176032	262176319	negative
lncRNA_11193.1	lncRNA_11193	AAEL019844	1	269670324	269676148	negative
lncRNA_11197.1	lncRNA_11197	AAEL019844	1	270320369	270320708	negative
lncRNA_11200.1	lncRNA_11200	AAEL019844	1	270356983	270358236	negative
lncRNA_11225.1	lncRNA_11225	AAEL027586	1	270792453	270793938	negative
lncRNA_11355.1	lncRNA_11355	AAEL021138	1	274144339	274144741	negative
lncRNA_11359.1	lncRNA_11359	AAEL013846	1	274862363	274863595	negative
lncRNA_11522.1	lncRNA_11522	AAEL010486	1	278610481	278610832	negative
lncRNA_11563.17	lncRNA_11565	AAEL026260	1	279707953	279725462	negative
lncRNA_11565.1	lncRNA_11570	AAEL026260	1	279550222	279553331	negative
lncRNA_11570.1	lncRNA_11572	AAEL026260	1	279648976	279650665	negative
lncRNA_11572.1	lncRNA_11574	AAEL026260	1	279682809	279686187	negative
lncRNA_11574.1	lncRNA_11563	AAEL026260	1	279694876	279695796	negative
lncRNA_11632.1	lncRNA_11632	AAEL025185	1	281993252	281994179	negative
lncRNA_11635.1	lncRNA_11635	AAEL027242	1	282436446	282437770	negative
lncRNA_11660.1	lncRNA_11660	AAEL019983	1	283302809	283303564	negative
lncRNA_11663.1	lncRNA_11663	AAEL019983	1	283648339	283652678	negative
lncRNA_11847.1	lncRNA_11847	AAEL004883	1	287845331	287845552	negative
lncRNA_11852.1	lncRNA_11852	AAEL004876	1	287917238	287917465	negative
lncRNA_11855.1	lncRNA_11855	AAEL004876	1	288009489	288009701	negative
lncRNA_11894.1	lncRNA_11894	AAEL004875	1	288523663	288524095	negative
lncRNA_12013.1	lncRNA_12013	AAEL003262	1	291082471	291082882	negative
lncRNA_12069.1	lncRNA_12069	AAEL009072	1	292853163	292854037	negative
lncRNA_12601.1	lncRNA_12601	AAEL024922	1	303816485	303817036	negative
lncRNA_12622.1	lncRNA_12622	AAEL019426	1	304080239	304080713	negative
lncRNA_12624.1	lncRNA_12624	AAEL019426	1	304125999	304135521	negative
lncRNA_12626.1	lncRNA_12626	AAEL019426	1	304315478	304315910	negative
lncRNA_12629.1	lncRNA_12629	AAEL019426	1	304381880	304383444	negative
lncRNA_12800.1	lncRNA_12800	AAEL004630	1	307143995	307147762	negative
lncRNA_12800.2	lncRNA_12800	AAEL004630	1	307144179	307144613	negative
lncRNA_12890.1	lncRNA_12890	AAEL014032	1	309346188	309346392	negative
lncRNA_13024.1	lncRNA_13024	AAEL023662	2	1411994	1412216	negative
lncRNA_13087.1	lncRNA_13087	AAEL020087	2	3169790	3170089	negative
lncRNA_13353.1	lncRNA_13353	AAEL001010	2	9133875	9134305	negative
lncRNA_13649.1	lncRNA_13649	AAEL009294	2	18053709	18054213	negative
lncRNA_13733.1	lncRNA_13733	AAEL008471	2	19442325	19443973	negative
lncRNA_14005.1	lncRNA_14005	AAEL027135	2	28442014	28446932	negative
lncRNA_14288.1	lncRNA_14288	AAEL010113	2	36050239	36050622	negative
lncRNA_14557.26	lncRNA_14560	AAEL019939	2	44480903	44489043	negative
lncRNA_14557.27	lncRNA_14557	AAEL019939	2	44488008	44489100	negative
lncRNA_14560.1	lncRNA_14557	AAEL019939	2	44365836	44366164	negative
lncRNA_14564.1	lncRNA_14564	AAEL019939	2	45149055	45150562	negative
lncRNA_14648.1	lncRNA_14648	AAEL001437	2	47257363	47258035	negative
lncRNA_14685.1	lncRNA_14685	AAEL019542	2	48364068	48369177	negative
lncRNA_14693.1	lncRNA_14693	AAEL019542	2	48574191	48574901	negative
lncRNA_14735.1	lncRNA_14735	AAEL006219	2	49363822	49364159	negative
lncRNA_14969.1	lncRNA_14969	AAEL001343	2	57406114	57406896	negative
lncRNA_15023.2	lncRNA_15023	AAEL006539	2	58388938	58393049	negative
lncRNA_15023.1	lncRNA_15023	AAEL006539	2	58388938	58393049	negative
lncRNA_15063.1	lncRNA_15063	AAEL023847	2	59061551	59061967	negative
lncRNA_15131.1	lncRNA_15131	AAEL001244	2	61603126	61603651	negative
lncRNA_15257.1	lncRNA_15257	AAEL014546	2	65223031	65224267	negative
lncRNA_15313.1	lncRNA_15313	AAEL020419	2	67210099	67210324	negative
lncRNA_15362.1	lncRNA_15362	AAEL009736	2	68656448	68734879	negative
lncRNA_15364.1	lncRNA_15364	AAEL009736	2	68697061	68697371	negative
lncRNA_15517.2	lncRNA_15517	AAEL027655	2	73138308	73147090	negative
lncRNA_15518.1	lncRNA_15518	AAEL027655	2	73182319	73188832	negative
lncRNA_15672.1	lncRNA_15672	AAEL007200	2	77335224	77335599	negative
lncRNA_15740.3	lncRNA_15740	AAEL021789	2	79338751	79401803	negative
lncRNA_15749.1	lncRNA_15749	AAEL021789	2	79908850	79909470	negative
lncRNA_15752.1	lncRNA_15752	AAEL021789	2	79930723	79931394	negative
lncRNA_15915.1	lncRNA_15915	AAEL019478	2	84175628	84175870	negative
lncRNA_15919.1	lncRNA_15919	AAEL019478	2	84286247	84295934	negative
lncRNA_15969.1	lncRNA_15969	AAEL003070	2	85214753	85215496	negative
lncRNA_16103.1	lncRNA_16103	AAEL020351	2	88168190	88169038	negative
lncRNA_16110.1	lncRNA_16110	AAEL020351	2	88406155	88407858	negative
lncRNA_16112.1	lncRNA_16112	AAEL020351	2	88438260	88442087	negative
lncRNA_16323.1	lncRNA_16323	AAEL019862	2	93486186	93490435	negative
lncRNA_16325.1	lncRNA_16325	AAEL019862	2	93529021	93530378	negative
lncRNA_16338.1	lncRNA_16338	AAEL019862	2	94635583	94640794	negative
lncRNA_16338.2	lncRNA_16338	AAEL019862	2	94639526	94640693	negative
lncRNA_16338.3	lncRNA_16338	AAEL019862	2	94639787	94640694	negative
lncRNA_16338.4	lncRNA_16338	AAEL019862	2	94639817	94640706	negative
lncRNA_16362.1	lncRNA_16362	AAEL013277	2	94948403	94948680	negative
lncRNA_16364.1	lncRNA_16364	AAEL013277	2	95003598	95004311	negative
lncRNA_16368.1	lncRNA_16368	AAEL013277	2	95109910	95110304	negative
lncRNA_16370.1	lncRNA_16370	AAEL013277	2	95131708	95132000	negative
lncRNA_16385.1	lncRNA_16385	AAEL013277	2	95414835	95415085	negative
lncRNA_16392.1	lncRNA_16392	AAEL022385	2	95597082	95597420	negative
lncRNA_16418.1	lncRNA_16418	AAEL015092	2	96051293	96052018	negative
lncRNA_16492.1	lncRNA_16492	AAEL009185	2	97478612	97479884	negative
lncRNA_16548.1	lncRNA_16548	AAEL025518	2	99822312	99822703	negative
lncRNA_16836.4	lncRNA_16836	AAEL014672	2	104645636	104646534	negative
lncRNA_17036.1	lncRNA_17036	AAEL026229	2	109489565	109493992	negative
lncRNA_17115.1	lncRNA_17115	AAEL021621	2	111008013	111008424	negative
lncRNA_17343.1	lncRNA_17343	AAEL004839	2	115403009	115406196	negative
lncRNA_17496.1	lncRNA_17496	AAEL023658	2	120423220	120430990	negative
lncRNA_17840.1	lncRNA_17840	AAEL023992	2	126777865	126778500	negative
lncRNA_17840.2	lncRNA_17840	AAEL023992	2	126777899	126779131	negative
lncRNA_17975.1	lncRNA_17975	AAEL026479	2	130101940	130102559	negative
lncRNA_17975.2	lncRNA_17975	AAEL026479	2	130102102	130102558	negative
lncRNA_18101.3	lncRNA_18101	AAEL013974	2	134182848	134191626	negative
lncRNA_18110.1	lncRNA_18110	AAEL022180	2	134356539	134357384	negative
lncRNA_18110.2	lncRNA_18110	AAEL022180	2	134356541	134357247	negative
lncRNA_18144.1	lncRNA_18144	AAEL019528	2	135200720	135201515	negative
lncRNA_18363.1	lncRNA_18363	AAEL025672	2	141123672	141131129	negative
lncRNA_18455.1	lncRNA_18455	AAEL025418	2	144044815	144045547	negative
lncRNA_18652.1	lncRNA_18652	AAEL025903	2	149222251	149222916	negative
lncRNA_18652.2	lncRNA_18652	AAEL025903	2	149222273	149222916	negative
lncRNA_18731.1	lncRNA_18731	AAEL023908	2	151650452	151650878	negative
lncRNA_18762.1	lncRNA_18762	AAEL021982	2	152336169	152340637	negative
lncRNA_18872.1	lncRNA_18872	AAEL001281	2	155367552	155369480	negative
lncRNA_18974.2	lncRNA_18974	AAEL019810	2	157824612	157830246	negative
lncRNA_19013.1	lncRNA_19013	AAEL001076	2	158794926	158795135	negative
lncRNA_19014.1	lncRNA_19014	AAEL001076	2	158795174	158806308	negative
lncRNA_19015.1	lncRNA_19015	AAEL001076	2	158834492	158834701	negative
lncRNA_19025.2	lncRNA_19025	AAEL001076	2	159018598	159018998	negative
lncRNA_19180.1	lncRNA_19180	AAEL007105	2	163097957	163099209	negative
lncRNA_19316.1	lncRNA_19316	AAEL001787	2	166755045	166760581	negative
lncRNA_19344.1	lncRNA_19344	AAEL014334	2	167142866	167150373	negative
lncRNA_19355.1	lncRNA_19355	AAEL014334	2	167471855	167472742	negative
lncRNA_19355.2	lncRNA_19355	AAEL014334	2	167471887	167472723	negative
lncRNA_19355.3	lncRNA_19355	AAEL014334	2	167471941	167472452	negative
lncRNA_19426.1	lncRNA_19426	AAEL019918	2	169442350	169442900	negative
lncRNA_19540.1	lncRNA_19540	AAEL014297	2	171802436	171802802	negative
lncRNA_19614.1	lncRNA_19614	AAEL023434	2	173158011	173158210	negative
lncRNA_19660.1	lncRNA_19660	AAEL022241	2	174507265	174507624	negative
lncRNA_19662.1	lncRNA_19662	AAEL022241	2	174576000	174576206	negative
lncRNA_20030.1	lncRNA_20030	AAEL011179	2	182039929	182040494	negative
lncRNA_20099.1	lncRNA_20099	AAEL010373	2	182878524	182879153	negative
lncRNA_20100.1	lncRNA_20100	AAEL010373	2	182888500	182889167	negative
lncRNA_20169.1	lncRNA_20169	AAEL001846	2	184457093	184459429	negative
lncRNA_20209.1	lncRNA_20209	AAEL013209	2	186149213	186150549	negative
lncRNA_20310.1	lncRNA_20310	AAEL023512	2	187953525	187955042	negative
lncRNA_20517.1	lncRNA_20517	AAEL022136	2	192677823	192679096	negative
lncRNA_20608.1	lncRNA_20608	AAEL025652	2	194999489	195003028	negative
lncRNA_21086.1	lncRNA_21086	AAEL027585	2	204798039	204798417	negative
lncRNA_21319.1	lncRNA_21319	AAEL001458	2	209636356	209637155	negative
lncRNA_21340.1	lncRNA_21340	AAEL015059	2	210350574	210354840	negative
lncRNA_21354.1	lncRNA_21354	AAEL011173	2	210534041	210535003	negative
lncRNA_21416.1	lncRNA_21416	AAEL003088	2	212534894	212536042	negative
lncRNA_21468.6	lncRNA_21468	AAEL019432	2	213769265	213770280	negative
lncRNA_21508.1	lncRNA_21508	AAEL002404	2	214762594	214763052	negative
lncRNA_21531.1	lncRNA_21531	AAEL019869	2	215454696	215459694	negative
lncRNA_21535.1	lncRNA_21535	AAEL019869	2	215538783	215539059	negative
lncRNA_21590.1	lncRNA_21590	AAEL019773	2	216584378	216586749	negative
lncRNA_21593.1	lncRNA_21593	AAEL019773	2	216611007	216611852	negative
lncRNA_21606.1	lncRNA_21606	AAEL019773	2	216800579	216807318	negative
lncRNA_21612.1	lncRNA_21612	AAEL019773	2	216899395	216901894	negative
lncRNA_21616.1	lncRNA_21616	AAEL019773	2	216960790	216961546	negative
lncRNA_21622.1	lncRNA_21622	AAEL019773	2	217079140	217079772	negative
lncRNA_21623.1	lncRNA_21623	AAEL019773	2	217112806	217113207	negative
lncRNA_21692.1	lncRNA_21692	AAEL025560	2	218764358	218765056	negative
lncRNA_21717.1	lncRNA_21717	AAEL022376	2	219318475	219324996	negative
lncRNA_21717.2	lncRNA_21717	AAEL022376	2	219318559	219324984	negative
lncRNA_21876.1	lncRNA_21876	AAEL019846	2	224541238	224541856	negative
lncRNA_21901.1	lncRNA_21901	AAEL011439	2	225369581	225374497	negative
lncRNA_21936.3	lncRNA_21936	AAEL011273	2	226084693	226085231	negative
lncRNA_21936.4	lncRNA_21936	AAEL011273	2	226084761	226085231	negative
lncRNA_21975.3	lncRNA_21975	AAEL011281	2	226838652	226844285	negative
lncRNA_21989.1	lncRNA_21989	AAEL000246	2	227124168	227125435	negative
lncRNA_22016.1	lncRNA_22016	AAEL024346	2	227673895	227675582	negative
lncRNA_22048.1	lncRNA_22048	AAEL009212	2	228631153	228640212	negative
lncRNA_22052.1	lncRNA_22052	AAEL009212	2	228731549	228731880	negative
lncRNA_22088.1	lncRNA_22088	AAEL020473	2	229113214	229125937	negative
lncRNA_22089.1	lncRNA_22089	AAEL020473	2	229161518	229162929	negative
lncRNA_22090.2	lncRNA_22090	AAEL020473	2	229166329	229167263	negative
lncRNA_22108.1	lncRNA_22108	AAEL011222	2	229346444	229354566	negative
lncRNA_22130.1	lncRNA_22130	AAEL018152	2	230025589	230025904	negative
lncRNA_22247.1	lncRNA_22247	AAEL012147	2	232614600	232620971	negative
lncRNA_22247.2	lncRNA_22247	AAEL012147	2	232614603	232620962	negative
lncRNA_22265.1	lncRNA_22265	AAEL023361	2	232959387	232960049	negative
lncRNA_22648.1	lncRNA_22648	AAEL019591	2	242247740	242255089	negative
lncRNA_22655.1	lncRNA_22655	AAEL021741	2	242315035	242316455	negative
lncRNA_22697.1	lncRNA_22697	AAEL019572	2	244363718	244368372	negative
lncRNA_22733.1	lncRNA_22733	AAEL002642	2	245411982	245412377	negative
lncRNA_22734.1	lncRNA_22734	AAEL002642	2	245449088	245449322	negative
lncRNA_23234.1	lncRNA_23234	AAEL003543	2	256894673	256897045	negative
lncRNA_23296.1	lncRNA_23296	AAEL013042	2	258886374	258886723	negative
lncRNA_23423.1	lncRNA_23423	AAEL001492	2	262899870	262905246	negative
lncRNA_23460.1	lncRNA_23460	AAEL001493	2	264360027	264360463	negative
lncRNA_23649.1	lncRNA_23649	AAEL014981	2	269086578	269086819	negative
lncRNA_23681.1	lncRNA_23681	AAEL009062	2	269535181	269536019	negative
lncRNA_23752.1	lncRNA_23752	AAEL020649	2	271098287	271098502	negative
lncRNA_23755.1	lncRNA_23755	AAEL005339	2	271109502	271116013	negative
lncRNA_23813.1	lncRNA_23813	AAEL008331	2	273158582	273159449	negative
lncRNA_23880.1	lncRNA_23880	AAEL001843	2	274606719	274607311	negative
lncRNA_23935.1	lncRNA_23935	AAEL019634	2	276230076	276230280	negative
lncRNA_23940.1	lncRNA_23940	AAEL019634	2	276243920	276244236	negative
lncRNA_23971.1	lncRNA_23971	AAEL025458	2	277008894	277010470	negative
lncRNA_24039.1	lncRNA_24039	AAEL011069	2	278579704	278580058	negative
lncRNA_24088.1	lncRNA_24088	AAEL003982	2	279771431	279775994	negative
lncRNA_24093.1	lncRNA_24093	AAEL003982	2	280387900	280398006	negative
lncRNA_24099.1	lncRNA_24099	AAEL003982	2	280707515	280707991	negative
lncRNA_24100.1	lncRNA_24100	AAEL003982	2	280728336	280730214	negative
lncRNA_24105.2	lncRNA_24105	AAEL003982	2	280783807	280792246	negative
lncRNA_24233.1	lncRNA_24233	AAEL004992	2	282482770	282482987	negative
lncRNA_24236.1	lncRNA_24236	AAEL004992	2	282518581	282518878	negative
lncRNA_24237.1	lncRNA_24237	AAEL004992	2	282518961	282519329	negative
lncRNA_24301.1	lncRNA_24301	AAEL000584	2	284380981	284381643	negative
lncRNA_24301.2	lncRNA_24301	AAEL000584	2	284380986	284381924	negative
lncRNA_24380.1	lncRNA_24380	AAEL005284	2	286393323	286401363	negative
lncRNA_24519.1	lncRNA_24519	AAEL004777	2	289413194	289415626	negative
lncRNA_24522.1	lncRNA_24522	AAEL004777	2	289415634	289418154	negative
lncRNA_24524.1	lncRNA_24524	AAEL004777	2	289698055	289702455	negative
lncRNA_24530.1	lncRNA_24530	AAEL020574	2	289915475	289916597	negative
lncRNA_24566.1	lncRNA_24566	AAEL007437	2	291299802	291300586	negative
lncRNA_24877.1	lncRNA_24877	AAEL019611	2	298732960	298735674	negative
lncRNA_24972.1	lncRNA_24972	AAEL001640	2	300600367	300600842	negative
lncRNA_24991.2	lncRNA_24991	AAEL027346	2	301044926	301046290	negative
lncRNA_24991.11	lncRNA_24991	AAEL027346	2	301045162	301046149	negative
lncRNA_25121.29	lncRNA_25121	AAEL023902	2	303851177	303869165	negative
lncRNA_25121.28	lncRNA_25121	AAEL023902	2	303851177	303869442	negative
lncRNA_25134.1	lncRNA_25134	AAEL002402	2	304312975	304314231	negative
lncRNA_25136.1	lncRNA_25136	AAEL002402	2	304625799	304626397	negative
lncRNA_25552.1	lncRNA_25552	AAEL022016	2	314427400	314429156	negative
lncRNA_25732.1	lncRNA_25732	AAEL024884	2	319324917	319325537	negative
lncRNA_26094.1	lncRNA_26094	AAEL014343	2	328572435	328572781	negative
lncRNA_26095.1	lncRNA_26095	AAEL014343	2	328627537	328628176	negative
lncRNA_26218.1	lncRNA_26218	AAEL011318	2	331222938	331223165	negative
lncRNA_26310.1	lncRNA_26310	AAEL024336	2	332955360	332959335	negative
lncRNA_26327.1	lncRNA_26327	AAEL023141	2	333837507	333837956	negative
lncRNA_26377.1	lncRNA_26377	AAEL019430	2	335034605	335037743	negative
lncRNA_26431.1	lncRNA_26431	AAEL005695	2	336457704	336457947	negative
lncRNA_26614.1	lncRNA_26614	AAEL010283	2	341317774	341325720	negative
lncRNA_26631.1	lncRNA_26631	AAEL015394	2	342080742	342082326	negative
lncRNA_27137.5	lncRNA_27137	AAEL019985	2	355646257	355648308	negative
lncRNA_27137.6	lncRNA_27137	AAEL019985	2	355646325	355648417	negative
lncRNA_27137.7	lncRNA_27137	AAEL019985	2	355646363	355648415	negative
lncRNA_27222.1	lncRNA_27222	AAEL015109	2	358160844	358161401	negative
lncRNA_27302.1	lncRNA_27302	AAEL021429	2	360806720	360807845	negative
lncRNA_27430.3	lncRNA_27430	AAEL023100	2	363876725	363877824	negative
lncRNA_27436.1	lncRNA_27436	AAEL023100	2	363901652	363908300	negative
lncRNA_27436.2	lncRNA_27436	AAEL023100	2	363904255	363908300	negative
lncRNA_27439.1	lncRNA_27439	AAEL023100	2	363936011	363936399	negative
lncRNA_27441.1	lncRNA_27441	AAEL023100	2	363938334	363938592	negative
lncRNA_27446.1	lncRNA_27446	AAEL023100	2	363954834	363956514	negative
lncRNA_27496.2	lncRNA_27496	AAEL019989	2	365791936	365792301	negative
lncRNA_27532.1	lncRNA_27532	AAEL003272	2	366367590	366367881	negative
lncRNA_27734.2	lncRNA_27734	AAEL022844	2	372167045	372174856	negative
lncRNA_27784.1	lncRNA_27784	AAEL013152	2	373786843	373794708	negative
lncRNA_27796.1	lncRNA_27796	AAEL013156	2	373890014	373897261	negative
lncRNA_27818.1	lncRNA_27818	AAEL001809	2	374314746	374314959	negative
lncRNA_27944.1	lncRNA_27944	AAEL004719	2	377537384	377538681	negative
lncRNA_27944.2	lncRNA_27944	AAEL004719	2	377538178	377538648	negative
lncRNA_27964.1	lncRNA_27964	AAEL004710	2	378198625	378199444	negative
lncRNA_27978.1	lncRNA_27978	AAEL028037	2	378340999	378346663	negative
lncRNA_27994.1	lncRNA_27994	AAEL004731	2	378976085	378987847	negative
lncRNA_28048.1	lncRNA_28048	AAEL025572	2	380243255	380315008	negative
lncRNA_28048.2	lncRNA_28048	AAEL025572	2	380243766	380314945	negative
lncRNA_28052.1	lncRNA_28052	AAEL025572	2	380514430	380515427	negative
lncRNA_28117.1	lncRNA_28117	AAEL018347	2	382146510	382149642	negative
lncRNA_28279.1	lncRNA_28279	AAEL022262	2	386824458	386825421	negative
lncRNA_28370.1	lncRNA_28370	AAEL001915	2	389706149	389706681	negative
lncRNA_28464.1	lncRNA_28464	AAEL001894	2	392263691	392264122	negative
lncRNA_28656.1	lncRNA_28656	AAEL022003	2	398108614	398109284	negative
lncRNA_28771.1	lncRNA_28771	AAEL014284	2	399958770	399958973	negative
lncRNA_29009.1	lncRNA_29009	AAEL019800	2	406189833	406198137	negative
lncRNA_29133.1	lncRNA_29133	AAEL001196	2	409736646	409736946	negative
lncRNA_29478.1	lncRNA_29478	AAEL019495	2	418724707	418729275	negative
lncRNA_29525.1	lncRNA_29525	AAEL025973	2	419677728	419678264	negative
lncRNA_29525.2	lncRNA_29525	AAEL025973	2	419677808	419678265	negative
lncRNA_29539.1	lncRNA_29539	AAEL007146	2	420591529	420597811	negative
lncRNA_29624.1	lncRNA_29624	AAEL007240	2	422820780	422821331	negative
lncRNA_29689.1	lncRNA_29689	AAEL001992	2	424418038	424425323	negative
lncRNA_29812.1	lncRNA_29812	AAEL001986	2	426687433	426694948	negative
lncRNA_30057.1	lncRNA_30057	AAEL002676	2	432228681	432229391	negative
lncRNA_30058.1	lncRNA_30058	AAEL002676	2	432264444	432305582	negative
lncRNA_30224.1	lncRNA_30224	AAEL019904	2	435464359	435464745	negative
lncRNA_30226.1	lncRNA_30226	AAEL019904	2	435528883	435529803	negative
lncRNA_30247.1	lncRNA_30247	AAEL005765	2	435986133	435992497	negative
lncRNA_30286.1	lncRNA_30286	AAEL018352	2	436811344	436811710	negative
lncRNA_30288.1	lncRNA_30288	AAEL018352	2	436859263	436859594	negative
lncRNA_30365.1	lncRNA_30365	AAEL006432	2	439037844	439063823	negative
lncRNA_30367.1	lncRNA_30367	AAEL006432	2	439147173	439152514	negative
lncRNA_30528.1	lncRNA_30528	AAEL009745	2	444040841	444041222	negative
lncRNA_30590.1	lncRNA_30590	AAEL005014	2	445290638	445315124	negative
lncRNA_30640.1	lncRNA_30640	AAEL010492	2	446271957	446273310	negative
lncRNA_31024.1	lncRNA_31024	AAEL019474	2	456284444	456284876	negative
lncRNA_31139.1	lncRNA_31139	AAEL000685	2	459649961	459657780	negative
lncRNA_31156.1	lncRNA_31156	AAEL000717	2	459845039	459845330	negative
lncRNA_31156.2	lncRNA_31156	AAEL000717	2	459845052	459845330	negative
lncRNA_31245.1	lncRNA_31245	AAEL020615	2	462067356	462068744	negative
lncRNA_31285.1	lncRNA_31285	AAEL019914	2	463022029	463022508	negative
lncRNA_31318.1	lncRNA_31318	AAEL006615	2	463610533	463610771	negative
lncRNA_31520.1	lncRNA_31520	AAEL018052	2	468060683	468061952	negative
lncRNA_31523.1	lncRNA_31523	AAEL006534	2	468314203	468314636	negative
lncRNA_31571.1	lncRNA_31571	AAEL021769	2	469076498	469076700	negative
lncRNA_31572.1	lncRNA_31572	AAEL021769	2	469079104	469079976	negative
lncRNA_31582.1	lncRNA_31582	AAEL017445	2	469725635	469726085	negative
lncRNA_31654.1	lncRNA_31654	AAEL022793	2	471021746	471022284	negative
lncRNA_31656.1	lncRNA_31656	AAEL022793	2	471099650	471100890	negative
lncRNA_31662.1	lncRNA_31662	AAEL022793	2	471106343	471108026	negative
lncRNA_31734.1	lncRNA_31734	AAEL006012	2	472604181	472608408	negative
lncRNA_31746.22	lncRNA_31748	AAEL019477	2	473267743	473270489	negative
lncRNA_31746.21	lncRNA_31746	AAEL019477	2	473267743	473270515	negative
lncRNA_31746.20	lncRNA_31746	AAEL019477	2	473267743	473270515	negative
lncRNA_31746.23	lncRNA_31746	AAEL019477	2	473268450	473270315	negative
lncRNA_31746.24	lncRNA_31746	AAEL019477	2	473268477	473270515	negative
lncRNA_31748.1	lncRNA_31746	AAEL019477	2	473257351	473259825	negative
lncRNA_32007.1	lncRNA_32007	AAEL018221	3	4024665	4025315	negative
lncRNA_32046.1	lncRNA_32046	AAEL006844	3	4862384	4862845	negative
lncRNA_32436.1	lncRNA_32436	AAEL010397	3	13764634	13765595	negative
lncRNA_32550.1	lncRNA_32550	AAEL006488	3	15646636	15648770	negative
lncRNA_32660.1	lncRNA_32660	AAEL009847	3	18422244	18423096	negative
lncRNA_32683.1	lncRNA_32683	AAEL009835	3	18879867	18880121	negative
lncRNA_32859.1	lncRNA_32859	AAEL019491	3	22446070	22446530	negative
lncRNA_32860.1	lncRNA_32860	AAEL019491	3	22447203	22447412	negative
lncRNA_32864.1	lncRNA_32864	AAEL019491	3	22470474	22470833	negative
lncRNA_32864.2	lncRNA_32864	AAEL019491	3	22470506	22470929	negative
lncRNA_32870.1	lncRNA_32870	AAEL019491	3	22582489	22582946	negative
lncRNA_32907.1	lncRNA_32907	AAEL018266	3	23518335	23518643	negative
lncRNA_33071.1	lncRNA_33071	AAEL010650	3	26435280	26435806	negative
lncRNA_33128.1	lncRNA_33128	AAEL024362	3	28030359	28030703	negative
lncRNA_33171.1	lncRNA_33171	AAEL005373	3	29019665	29019929	negative
lncRNA_33283.1	lncRNA_33283	AAEL013921	3	31710427	31726699	negative
lncRNA_33301.1	lncRNA_33301	AAEL008831	3	32418909	32420543	negative
lncRNA_33302.1	lncRNA_33302	AAEL008831	3	32430960	32431535	negative
lncRNA_33309.1	lncRNA_33309	AAEL008827	3	32738554	32739003	negative
lncRNA_33467.1	lncRNA_33467	AAEL011803	3	36175015	36176093	negative
lncRNA_33499.1	lncRNA_33499	AAEL009630	3	37618413	37618617	negative
lncRNA_33590.1	lncRNA_33590	AAEL002994	3	39847170	39847410	negative
lncRNA_33886.1	lncRNA_33886	AAEL009043	3	45911522	45912540	negative
lncRNA_34044.1	lncRNA_34044	AAEL019483	3	49127067	49127323	negative
lncRNA_34132.1	lncRNA_34132	AAEL004326	3	51011597	51011901	negative
lncRNA_34134.1	lncRNA_34134	AAEL004326	3	51031176	51032804	negative
lncRNA_34136.1	lncRNA_34136	AAEL004326	3	51058738	51059077	negative
lncRNA_34178.1	lncRNA_34178	AAEL026185	3	51563731	51563967	negative
lncRNA_34205.1	lncRNA_34205	AAEL010827	3	51942679	51944899	negative
lncRNA_34271.1	lncRNA_34271	AAEL019928	3	54377001	54383595	negative
lncRNA_34271.2	lncRNA_34271	AAEL019928	3	54377005	54383542	negative
lncRNA_34273.1	lncRNA_34273	AAEL019928	3	54405630	54407074	negative
lncRNA_34294.1	lncRNA_34294	AAEL024627	3	54882597	54889144	negative
lncRNA_34622.1	lncRNA_34622	AAEL003647	3	65285958	65287102	negative
lncRNA_34658.1	lncRNA_34658	AAEL020547	3	65790684	65806337	negative
lncRNA_34743.1	lncRNA_34743	AAEL022759	3	69355128	69355345	negative
lncRNA_35014.1	lncRNA_35014	AAEL001227	3	75812273	75812666	negative
lncRNA_35023.1	lncRNA_35023	AAEL001227	3	76294643	76294843	negative
lncRNA_35034.1	lncRNA_35034	AAEL001227	3	76582410	76599237	negative
lncRNA_35037.1	lncRNA_35037	AAEL001227	3	76651523	76656303	negative
lncRNA_35195.1	lncRNA_35195	AAEL003378	3	79454661	79456457	negative
lncRNA_35195.2	lncRNA_35195	AAEL003378	3	79456030	79456447	negative
lncRNA_35198.1	lncRNA_35198	AAEL003378	3	79498727	79499271	negative
lncRNA_35262.1	lncRNA_35262	AAEL003398	3	81479512	81486263	negative
lncRNA_35262.2	lncRNA_35262	AAEL003398	3	81479763	81486263	negative
lncRNA_35285.1	lncRNA_35285	AAEL019467	3	82722249	82722481	negative
lncRNA_35307.1	lncRNA_35307	AAEL027400	3	83060194	83060844	negative
lncRNA_35309.1	lncRNA_35309	AAEL027400	3	83067025	83069455	negative
lncRNA_35332.1	lncRNA_35332	AAEL027400	3	83516832	83517687	negative
lncRNA_35336.1	lncRNA_35336	AAEL027400	3	83611905	83612119	negative
lncRNA_35407.1	lncRNA_35407	AAEL003874	3	85121463	85122133	negative
lncRNA_35407.2	lncRNA_35407	AAEL003874	3	85121587	85121911	negative
lncRNA_35468.1	lncRNA_35468	AAEL019766	3	86094014	86094471	negative
lncRNA_35469.1	lncRNA_35469	AAEL019766	3	86241686	86242175	negative
lncRNA_35700.1	lncRNA_35700	AAEL004357	3	92542981	92543904	negative
lncRNA_35963.1	lncRNA_35963	AAEL000403	3	97449825	97457172	negative
lncRNA_35963.2	lncRNA_35963	AAEL000403	3	97456683	97457172	negative
lncRNA_35979.2	lncRNA_35979	AAEL022485	3	98332151	98339975	negative
lncRNA_36276.1	lncRNA_36276	AAEL000094	3	103954899	103955138	negative
lncRNA_36294.1	lncRNA_36294	AAEL023601	3	104332672	104333253	negative
lncRNA_36327.1	lncRNA_36327	AAEL024813	3	104580086	104580771	negative
lncRNA_36430.3	lncRNA_36430	AAEL011575	3	106759759	106760586	negative
lncRNA_36749.1	lncRNA_36749	AAEL018026	3	114003953	114008607	negative
lncRNA_36783.1	lncRNA_36783	AAEL005785	3	114603275	114603891	negative
lncRNA_36784.1	lncRNA_36784	AAEL005785	3	114692129	114692471	negative
lncRNA_36784.2	lncRNA_36784	AAEL005785	3	114692180	114692525	negative
lncRNA_36847.3	lncRNA_36847	AAEL019464	3	116162539	116163696	negative
lncRNA_36953.1	lncRNA_36953	AAEL024641	3	119411054	119412078	negative
lncRNA_37080.1	lncRNA_37080	AAEL020592	3	121919036	121920340	negative
lncRNA_37126.1	lncRNA_37126	AAEL007363	3	123036195	123037763	negative
lncRNA_37130.1	lncRNA_37130	AAEL007364	3	123079469	123079985	negative
lncRNA_37168.1	lncRNA_37168	AAEL025353	3	123685980	123686365	negative
lncRNA_37175.1	lncRNA_37175	AAEL025353	3	123798274	123798494	negative
lncRNA_37204.1	lncRNA_37204	AAEL026581	3	124668020	124668317	negative
lncRNA_37389.1	lncRNA_37389	AAEL002780	3	129477674	129485926	negative
lncRNA_37390.1	lncRNA_37390	AAEL002780	3	129552871	129579553	negative
lncRNA_37432.3	lncRNA_37432	AAEL008048	3	131941581	131947066	negative
lncRNA_37510.1	lncRNA_37510	AAEL026276	3	132894624	132898715	negative
lncRNA_37511.1	lncRNA_37511	AAEL026276	3	132901770	132902679	negative
lncRNA_37710.1	lncRNA_37710	AAEL026392	3	138158400	138160164	negative
lncRNA_37787.2	lncRNA_37787	AAEL011306	3	139895221	139913950	negative
lncRNA_38017.1	lncRNA_38017	AAEL025619	3	147275735	147276151	negative
lncRNA_38054.7	lncRNA_38054	AAEL006653	3	148178929	148179394	negative
lncRNA_38054.8	lncRNA_38054	AAEL006653	3	148178935	148179401	negative
lncRNA_38402.1	lncRNA_38402	AAEL009701	3	155924580	155925199	negative
lncRNA_38484.1	lncRNA_38484	AAEL019838	3	157980668	157980954	negative
lncRNA_38489.1	lncRNA_38489	AAEL019838	3	158079380	158083738	negative
lncRNA_38490.1	lncRNA_38490	AAEL019838	3	158120783	158121120	negative
lncRNA_38534.1	lncRNA_38534	AAEL005595	3	159509819	159510180	negative
lncRNA_38616.1	lncRNA_38616	AAEL020505	3	160833496	160841498	negative
lncRNA_38616.2	lncRNA_38616	AAEL020505	3	160833625	160841498	negative
lncRNA_38667.2	lncRNA_38667	AAEL000523	3	161355765	161361547	negative
lncRNA_38667.1	lncRNA_38667	AAEL000523	3	161355765	161361624	negative
lncRNA_38684.1	lncRNA_38684	AAEL000511	3	161575023	161578626	negative
lncRNA_38686.1	lncRNA_38686	AAEL000511	3	161591746	161614984	negative
lncRNA_38687.1	lncRNA_38687	AAEL000511	3	161631776	161643220	negative
lncRNA_38761.1	lncRNA_38761	AAEL000498	3	163922938	163923357	negative
lncRNA_38781.1	lncRNA_38781	AAEL019660	3	164845531	164846010	negative
lncRNA_38903.1	lncRNA_38903	AAEL019741	3	167988271	167989448	negative
lncRNA_38992.1	lncRNA_38992	AAEL019732	3	169525827	169526449	negative
lncRNA_38999.1	lncRNA_38999	AAEL019926	3	169936584	169937101	negative
lncRNA_39005.1	lncRNA_39005	AAEL006797	3	170147376	170147765	negative
lncRNA_39007.1	lncRNA_39007	AAEL006797	3	170187592	170188137	negative
lncRNA_39007.2	lncRNA_39007	AAEL006797	3	170187782	170188112	negative
lncRNA_39008.1	lncRNA_39008	AAEL006797	3	170190401	170190629	negative
lncRNA_39084.1	lncRNA_39084	AAEL008652	3	172066022	172066483	negative
lncRNA_39105.1	lncRNA_39105	AAEL008653	3	172525822	172527212	negative
lncRNA_39139.1	lncRNA_39139	AAEL026535	3	173223458	173223854	negative
lncRNA_39186.1	lncRNA_39186	AAEL005906	3	174770847	174772090	negative
lncRNA_39190.1	lncRNA_39190	AAEL019519	3	174809791	174811975	negative
lncRNA_39262.1	lncRNA_39262	AAEL019701	3	177329095	177330105	negative
lncRNA_39362.1	lncRNA_39362	AAEL019878	3	179722144	179722944	negative
lncRNA_39362.2	lncRNA_39362	AAEL019878	3	179722148	179722880	negative
lncRNA_39366.1	lncRNA_39366	AAEL019878	3	179972627	179973008	negative
lncRNA_39411.1	lncRNA_39411	AAEL003564	3	181521082	181521500	negative
lncRNA_39445.1	lncRNA_39445	AAEL018294	3	182202618	182227816	negative
lncRNA_39523.1	lncRNA_39523	AAEL018313	3	184003068	184009435	negative
lncRNA_39675.2	lncRNA_39675	AAEL000464	3	186573096	186573586	negative
lncRNA_39676.1	lncRNA_39676	AAEL000464	3	186577635	186578369	negative
lncRNA_39690.1	lncRNA_39690	AAEL000415	3	187080530	187080789	negative
lncRNA_39696.1	lncRNA_39696	AAEL000434	3	187178452	187185745	negative
lncRNA_39748.1	lncRNA_39748	AAEL012998	3	188516780	188517116	negative
lncRNA_39922.2	lncRNA_39922	AAEL025664	3	192193923	192195064	negative
lncRNA_39922.1	lncRNA_39922	AAEL025664	3	192193923	192195064	negative
lncRNA_39922.3	lncRNA_39922	AAEL025664	3	192193936	192195000	negative
lncRNA_39974.1	lncRNA_39974	AAEL009024	3	193153224	193153585	negative
lncRNA_39975.1	lncRNA_39975	AAEL009024	3	193212508	193214593	negative
lncRNA_39975.2	lncRNA_39975	AAEL009024	3	193212648	193214593	negative
lncRNA_39975.6	lncRNA_39975	AAEL009024	3	193213032	193214593	negative
lncRNA_39975.8	lncRNA_39975	AAEL009024	3	193213452	193214593	negative
lncRNA_40031.1	lncRNA_40031	AAEL011786	3	194637873	194638516	negative
lncRNA_40033.1	lncRNA_40033	AAEL011786	3	194940827	194941245	negative
lncRNA_40035.3	lncRNA_40035	AAEL011786	3	194954264	194955551	negative
lncRNA_40035.2	lncRNA_40035	AAEL011786	3	194954264	194955552	negative
lncRNA_40035.1	lncRNA_40035	AAEL011786	3	194954264	194955552	negative
lncRNA_40035.4	lncRNA_40035	AAEL011786	3	194954265	194955552	negative
lncRNA_40119.1	lncRNA_40119	AAEL007290	3	196579038	196592876	negative
lncRNA_40119.2	lncRNA_40119	AAEL007290	3	196579113	196592864	negative
lncRNA_40178.1	lncRNA_40178	AAEL014848	3	197779454	197779964	negative
lncRNA_40194.1	lncRNA_40194	AAEL008587	3	197962798	197968106	negative
lncRNA_40209.2	lncRNA_40209	AAEL008585	3	198139598	198143907	negative
lncRNA_40209.1	lncRNA_40209	AAEL008585	3	198139598	198143907	negative
lncRNA_40220.1	lncRNA_40220	AAEL019486	3	198289901	198290372	negative
lncRNA_40233.3	lncRNA_40233	AAEL019880	3	198658472	198662274	negative
lncRNA_40270.1	lncRNA_40270	AAEL019851	3	199129135	199129956	negative
lncRNA_40288.1	lncRNA_40288	AAEL025879	3	199583485	199583980	negative
lncRNA_40307.1	lncRNA_40307	AAEL019457	3	200027711	200029030	negative
lncRNA_40394.6	lncRNA_40394	AAEL013862	3	201874717	201876128	negative
lncRNA_40435.1	lncRNA_40435	AAEL019518	3	202581955	202582473	negative
lncRNA_40439.1	lncRNA_40439	AAEL009814	3	202670084	202677373	negative
lncRNA_40612.1	lncRNA_40612	AAEL020275	3	206492329	206493424	negative
lncRNA_40664.1	lncRNA_40664	AAEL007794	3	207463144	207463492	negative
lncRNA_40669.1	lncRNA_40669	AAEL007794	3	207924043	207924943	negative
lncRNA_40669.2	lncRNA_40669	AAEL007794	3	207924159	207925017	negative
lncRNA_40669.3	lncRNA_40669	AAEL007794	3	207924161	207924935	negative
lncRNA_40672.1	lncRNA_40672	AAEL007794	3	208143299	208143950	negative
lncRNA_40820.1	lncRNA_40820	AAEL009544	3	211307194	211312633	negative
lncRNA_40823.1	lncRNA_40823	AAEL009544	3	211336681	211339515	negative
lncRNA_40832.1	lncRNA_40832	AAEL019673	3	211608538	211608835	negative
lncRNA_40984.1	lncRNA_40984	AAEL019858	3	215256872	215258527	negative
lncRNA_40985.2	lncRNA_40985	AAEL019858	3	215291556	215301805	negative
lncRNA_41077.1	lncRNA_41077	AAEL019710	3	217002801	217093539	negative
lncRNA_41081.1	lncRNA_41081	AAEL019710	3	217512478	217512766	negative
lncRNA_41145.1	lncRNA_41145	AAEL019982	3	219740769	219748203	negative
lncRNA_41229.1	lncRNA_41229	AAEL003456	3	222394275	222396762	negative
lncRNA_41301.1	lncRNA_41301	AAEL011865	3	223286223	223288110	negative
lncRNA_41330.2	lncRNA_41330	AAEL009541	3	224002724	224003384	negative
lncRNA_41393.1	lncRNA_41393	AAEL027238	3	225141291	225141590	negative
lncRNA_41404.1	lncRNA_41404	AAEL008390	3	225405546	225407956	negative
lncRNA_41500.1	lncRNA_41500	AAEL005971	3	228445165	228445862	negative
lncRNA_41529.1	lncRNA_41529	AAEL000504	3	229300435	229302221	negative
lncRNA_41760.1	lncRNA_41760	AAEL018288	3	234516790	234527156	negative
lncRNA_41875.1	lncRNA_41875	AAEL012920	3	236421855	236422225	negative
lncRNA_41943.1	lncRNA_41943	AAEL013518	3	237771576	237771903	negative
lncRNA_42066.1	lncRNA_42066	AAEL006774	3	241862804	241863678	negative
lncRNA_42084.1	lncRNA_42084	AAEL012496	3	242161150	242161464	negative
lncRNA_42091.1	lncRNA_42091	AAEL012496	3	242289088	242289830	negative
lncRNA_42196.1	lncRNA_42196	AAEL019580	3	245506047	245514018	negative
lncRNA_42313.1	lncRNA_42313	AAEL020586	3	248909792	248961051	negative
lncRNA_42837.1	lncRNA_42837	AAEL001532	3	261486326	261488361	negative
lncRNA_42837.2	lncRNA_42837	AAEL001532	3	261486420	261488376	negative
lncRNA_42967.1	lncRNA_42967	AAEL022564	3	264638123	264638437	negative
lncRNA_42992.1	lncRNA_42992	AAEL000289	3	265312572	265312859	negative
lncRNA_43039.1	lncRNA_43039	AAEL000263	3	266396366	266396796	negative
lncRNA_43090.2	lncRNA_43090	AAEL003970	3	267176640	267179326	negative
lncRNA_43090.3	lncRNA_43090	AAEL003970	3	267176641	267179324	negative
lncRNA_43262.1	lncRNA_43262	AAEL022621	3	271721039	271721460	negative
lncRNA_43263.1	lncRNA_43263	AAEL022621	3	271721808	271722440	negative
lncRNA_43304.1	lncRNA_43304	AAEL020834	3	272894620	272894909	negative
lncRNA_43327.1	lncRNA_43327	AAEL004817	3	273276566	273278520	negative
lncRNA_43494.1	lncRNA_43494	AAEL011324	3	276537723	276545781	negative
lncRNA_43494.2	lncRNA_43494	AAEL011324	3	276537758	276545781	negative
lncRNA_43494.3	lncRNA_43494	AAEL011324	3	276537781	276539980	negative
lncRNA_43494.4	lncRNA_43494	AAEL011324	3	276544687	276545797	negative
lncRNA_43520.1	lncRNA_43520	AAEL003115	3	277652754	277653137	negative
lncRNA_43530.1	lncRNA_43530	AAEL003111	3	278363583	278364187	negative
lncRNA_43531.1	lncRNA_43531	AAEL003111	3	278430760	278431028	negative
lncRNA_43691.1	lncRNA_43691	AAEL008745	3	281389144	281389631	negative
lncRNA_43868.1	lncRNA_43868	AAEL010926	3	286054565	286061840	negative
lncRNA_43893.1	lncRNA_43893	AAEL009991	3	287031651	287032351	negative
lncRNA_43898.1	lncRNA_43898	AAEL009991	3	287196322	287196556	negative
lncRNA_43901.1	lncRNA_43901	AAEL009991	3	287359605	287359974	negative
lncRNA_43938.1	lncRNA_43938	AAEL011794	3	288732741	288733345	negative
lncRNA_44062.1	lncRNA_44062	AAEL027879	3	291202124	291202539	negative
lncRNA_44091.1	lncRNA_44091	AAEL027978	3	291908488	291909146	negative
lncRNA_44578.1	lncRNA_44578	AAEL023488	3	303010509	303010976	negative
lncRNA_44619.1	lncRNA_44619	AAEL013159	3	304926156	304931188	negative
lncRNA_44620.2	lncRNA_44620	AAEL013159	3	304926854	304932164	negative
lncRNA_44620.1	lncRNA_44620	AAEL013159	3	304926854	304932164	negative
lncRNA_44759.1	lncRNA_44759	AAEL011680	3	308742020	308742248	negative
lncRNA_44760.1	lncRNA_44760	AAEL011680	3	308744506	308745005	negative
lncRNA_44773.1	lncRNA_44773	AAEL011680	3	309033929	309036528	negative
lncRNA_44774.1	lncRNA_44774	AAEL011680	3	309043949	309044154	negative
lncRNA_44778.1	lncRNA_44778	AAEL011680	3	309249602	309250032	negative
lncRNA_44779.1	lncRNA_44779	AAEL011680	3	309269830	309270031	negative
lncRNA_44839.1	lncRNA_44839	AAEL027783	3	310466851	310467223	negative
lncRNA_44876.1	lncRNA_44876	AAEL013505	3	311511442	311512766	negative
lncRNA_45111.1	lncRNA_45111	AAEL026844	3	316619553	316620094	negative
lncRNA_45150.1	lncRNA_45150	AAEL020028	3	317548046	317548779	negative
lncRNA_45230.10	lncRNA_45230	AAEL026170	3	319224255	319225259	negative
lncRNA_45241.1	lncRNA_45241	AAEL009980	3	319452083	319452488	negative
lncRNA_45282.4	lncRNA_45282	AAEL011836	3	320266072	320268283	negative
lncRNA_45322.1	lncRNA_45322	AAEL019811	3	321555875	321556365	negative
lncRNA_45390.1	lncRNA_45390	AAEL004964	3	322930629	322931268	negative
lncRNA_45448.1	lncRNA_45448	AAEL025111	3	324738507	324738714	negative
[truncated: 77 more rows]

## Sheet: antisense
Transcript ID	Transcript ID	Antisense to gene	Antisense to transcript	Chromosome	Start	End	Strand
lncRNA_104.3	lncRNA_104	AAEL005271	AAEL005271-RB	1	3119887	3120357	positive
lncRNA_519.1	lncRNA_519	AAEL023139	AAEL023139-RA	1	14241456	14241919	positive
lncRNA_730.2	lncRNA_730	AAEL010711	AAEL010711-RH	1	19891299	19891743	positive
lncRNA_1060.2	lncRNA_1060	AAEL017391	AAEL017391-RA	1	26643479	26691111	positive
lncRNA_1060.3	lncRNA_1060	AAEL017391	AAEL017391-RA	1	26648693	26650663	positive
lncRNA_1317.9	lncRNA_1317	AAEL024777	AAEL024777-RA	1	33907032	34040163	positive
lncRNA_1326.1	lncRNA_1326	AAEL021101	AAEL021101-RA	1	34036838	34643471	positive
lncRNA_1317.10	lncRNA_1317	AAEL021101	AAEL021101-RA	1	34040763	34643449	positive
lncRNA_1317.12	lncRNA_1317	AAEL021101	AAEL021101-RA	1	33951429	34232808	positive
lncRNA_1333.1	lncRNA_1333	AAEL026630	AAEL026630-RA	1	34436306	34467043	positive
lncRNA_1575.1	lncRNA_1575	AAEL026603	AAEL026603-RB	1	40097130	40103858	positive
lncRNA_1776.1	lncRNA_1776	AAEL019900	AAEL019900-RB	1	45585007	45590257	positive
lncRNA_2280.1	lncRNA_2280	AAEL009473	AAEL009473-RB	1	56831822	56908552	positive
lncRNA_2373.1	lncRNA_2373	AAEL025438	AAEL025438-RA	1	58990535	59037960	positive
lncRNA_2448.1	lncRNA_2448	AAEL007388	AAEL007388-RB	1	60790382	60892645	positive
lncRNA_2757.1	lncRNA_2757	AAEL021254	AAEL021254-RA	1	69122286	69132492	positive
lncRNA_2871.2	lncRNA_2871	AAEL019465	AAEL019465-RA	1	72079583	72080740	positive
lncRNA_3092.1	lncRNA_3092	AAEL008909	AAEL008909-RB	1	77814209	77872409	positive
lncRNA_3165.4	lncRNA_3165	AAEL005440	AAEL005440-RE	1	80146626	80159408	positive
lncRNA_3374.1	lncRNA_3374	AAEL022208	AAEL022208-RA	1	84628921	84632417	positive
lncRNA_3901.1	lncRNA_3901	AAEL027371	AAEL027371-RA	1	97784885	97858796	positive
lncRNA_4218.2	lncRNA_4218	AAEL004236	AAEL004236-RF	1	104655604	104661044	positive
lncRNA_4583.1	lncRNA_4583	AAEL028829	AAEL028829-RA	1	114422784	114847044	positive
lncRNA_4881.1	lncRNA_4881	AAEL005790	AAEL005790-RB	1	121926355	121935234	positive
lncRNA_4993.1	lncRNA_4993	AAEL026762	AAEL026762-RA	1	124584207	124722819	positive
lncRNA_4993.2	lncRNA_4993	AAEL026762	AAEL026762-RA	1	124603405	124722822	positive
lncRNA_5074.1	lncRNA_5074	AAEL021550	AAEL021550-RA	1	126609912	126614143	positive
lncRNA_5165.3	lncRNA_5165	AAEL020589	AAEL020589-RB	1	129321934	129322545	positive
lncRNA_5634.1	lncRNA_5634	AAEL020795	AAEL020795-RA	1	141033944	141073646	positive
lncRNA_5690.1	lncRNA_5690	AAEL019873	AAEL019873-RA	1	141996963	141997678	positive
lncRNA_6122.1	lncRNA_6122	AAEL014823	AAEL014823-RB	1	149349998	149373023	positive
lncRNA_6142.1	lncRNA_6142	AAEL005510	AAEL005510-RA	1	150399161	150400194	positive
lncRNA_6314.1	lncRNA_6314	AAEL021446	AAEL021446-RC	1	153294125	153298858	positive
lncRNA_6383.3	lncRNA_6383	AAEL020467	AAEL020467-RA	1	154221205	154223848	positive
lncRNA_6411.8	lncRNA_6411	AAEL023859	AAEL023859-RA	1	154680788	154681252	positive
lncRNA_6456.1	lncRNA_6456	AAEL027462	AAEL027462-RA	1	155322237	155324950	positive
lncRNA_6530.1	lncRNA_6530	AAEL027853	AAEL027853-RA	1	156485457	156505620	positive
lncRNA_6539.1	lncRNA_6539	AAEL024916	AAEL024916-RA	1	156654246	156660635	positive
lncRNA_6598.3	lncRNA_6598	AAEL006958	AAEL006958-RC	1	157377738	157380868	positive
lncRNA_6621.4	lncRNA_6621	AAEL013828	AAEL013828-RA	1	158260338	158298780	positive
lncRNA_6733.1	lncRNA_6733	AAEL012209	AAEL012209-RA	1	160580386	160641491	positive
lncRNA_6997.3	lncRNA_6997	AAEL006707	AAEL006707-RA	1	167414387	167423061	positive
lncRNA_7240.1	lncRNA_7240	AAEL019779	AAEL019779-RA	1	172798280	172839043	positive
lncRNA_7248.1	lncRNA_7248	AAEL008420	AAEL008420-RA	1	172914877	172915667	positive
lncRNA_7468.1	lncRNA_7468	AAEL002733	AAEL002733-RC	1	177537330	177562342	positive
lncRNA_7468.2	lncRNA_7468	AAEL002733	AAEL002733-RC	1	177537352	177621883	positive
lncRNA_7866.1	lncRNA_7866	AAEL007646	AAEL007646-RC	1	186848091	186859397	positive
lncRNA_7922.1	lncRNA_7922	AAEL010907	AAEL010907-RB	1	188420795	188458267	positive
lncRNA_7969.1	lncRNA_7969	AAEL003629	AAEL003629-RA	1	189273566	189313829	positive
lncRNA_8141.6	lncRNA_8141	AAEL017329	AAEL017329-RC	1	193856539	193921749	positive
lncRNA_8192.1	lncRNA_8192	AAEL027430	AAEL027430-RA	1	194381284	194388884	positive
lncRNA_8355.1	lncRNA_8355	AAEL007508	AAEL007508-RA	1	199089494	199120604	positive
lncRNA_8355.4	lncRNA_8355	AAEL007508	AAEL007508-RA	1	199089494	199137292	positive
lncRNA_8355.2	lncRNA_8355	AAEL007508	AAEL007508-RA	1	199089494	199141709	positive
lncRNA_8609.1	lncRNA_8609	AAEL023675	AAEL023675-RB	1	204442905	204470363	positive
lncRNA_8672.1	lncRNA_8672	AAEL028724	AAEL028724-RA	1	205562974	205577556	positive
lncRNA_8672.2	lncRNA_8672	AAEL028724	AAEL028724-RA	1	205563024	205577491	positive
lncRNA_8673.2	lncRNA_8673	AAEL028790	AAEL028790-RA	1	205567707	205606167	positive
lncRNA_8673.3	lncRNA_8673	AAEL028865	AAEL028865-RA	1	205603119	205660325	positive
lncRNA_8673.4	lncRNA_8673	AAEL028865	AAEL028865-RA	1	205603640	205660178	positive
lncRNA_8673.5	lncRNA_8673	AAEL028865	AAEL028865-RA	1	205611710	205660178	positive
lncRNA_8978.2	lncRNA_8978	AAEL019506	AAEL019506-RA	1	211176545	211177961	positive
lncRNA_8978.3	lncRNA_8978	AAEL019506	AAEL019506-RA	1	211177647	211177975	positive
lncRNA_9089.1	lncRNA_9089	AAEL003107	AAEL003107-RA	1	214895293	214895732	positive
lncRNA_9797.1	lncRNA_9797	AAEL021464	AAEL021464-RA	1	232301677	232584361	positive
lncRNA_9919.1	lncRNA_9919	AAEL027273	AAEL027273-RH	1	236789275	236789614	positive
lncRNA_10522.6	lncRNA_10522	AAEL024027	AAEL024027-RA	1	251895402	251911968	positive
lncRNA_11012.1	lncRNA_11012	AAEL022263	AAEL022263-RA	1	265471773	265514728	positive
lncRNA_11185.1	lncRNA_11185	AAEL022951	AAEL022951-RA	1	269190202	269190653	positive
lncRNA_11196.1	lncRNA_11196	AAEL021779	AAEL021779-RA	1	270272909	270274568	positive
lncRNA_11443.1	lncRNA_11443	AAEL013758	AAEL013758-RA	1	277024017	277024298	positive
lncRNA_11630.1	lncRNA_11630	AAEL025185	AAEL025185-RB	1	281988475	282043600	positive
lncRNA_11661.1	lncRNA_11661	AAEL019983	AAEL019983-RA	1	283338905	283402417	positive
lncRNA_11850.1	lncRNA_11850	AAEL004876	AAEL004876-RB	1	287865538	287911979	positive
lncRNA_11932.1	lncRNA_11932	AAEL007831	AAEL007831-RA	1	289703726	289704489	positive
lncRNA_12058.3	lncRNA_12058	AAEL024365	AAEL024365-RA	1	292334854	292337442	positive
lncRNA_12313.3	lncRNA_12313	AAEL025256	AAEL025256-RA	1	298258736	298274412	positive
lncRNA_12313.4	lncRNA_12313	AAEL025256	AAEL025256-RA	1	298258842	298260921	positive
lncRNA_12397.1	lncRNA_12397	AAEL022728	AAEL022728-RA	1	299787008	299787377	positive
lncRNA_12755.1	lncRNA_12755	AAEL004623	AAEL004623-RB	1	306267597	306269150	positive
lncRNA_12842.1	lncRNA_12842	AAEL024146	AAEL024146-RD	1	307544692	307548999	positive
lncRNA_12842.2	lncRNA_12842	AAEL024146	AAEL024146-RD	1	307544692	307548999	positive
lncRNA_479.1	lncRNA_479	AAEL025616	AAEL025616-RA	1	13228716	13236095	negative
lncRNA_610.1	lncRNA_610	AAEL025000	AAEL025000-RA	1	17640420	17641465	negative
lncRNA_1300.1	lncRNA_1300	AAEL021100	AAEL021100-RA	1	33558528	33609554	negative
lncRNA_1395.1	lncRNA_1395	AAEL010206	AAEL010206-RA	1	35817866	35819680	negative
lncRNA_2494.1	lncRNA_2494	AAEL013633	AAEL013633-RA	1	61768999	61808413	negative
lncRNA_2751.1	lncRNA_2751	AAEL010959	AAEL010959-RA	1	68964239	68968187	negative
lncRNA_2751.2	lncRNA_2751	AAEL010959	AAEL010959-RA	1	68964250	68968187	negative
lncRNA_3210.1	lncRNA_3210	AAEL024417	AAEL024417-RA	1	81111791	81112167	negative
lncRNA_3210.2	lncRNA_3210	AAEL024417	AAEL024417-RA	1	81111801	81112201	negative
lncRNA_3376.1	lncRNA_3376	AAEL000626	AAEL000626-RA	1	84659522	84672420	negative
lncRNA_3966.1	lncRNA_3966	AAEL019967	AAEL019967-RA	1	99038248	99041809	negative
lncRNA_4806.1	lncRNA_4806	AAEL024353	AAEL024353-RA	1	119823160	119823392	negative
lncRNA_5150.1	lncRNA_5150	AAEL021618	AAEL021618-RB	1	129012975	129017159	negative
lncRNA_5201.1	lncRNA_5201	AAEL003036	AAEL003036-RA	1	130675334	130675921	negative
lncRNA_5405.2	lncRNA_5405	AAEL004053	AAEL004053-RA	1	135695558	135700113	negative
lncRNA_5654.1	lncRNA_5654	AAEL027487	AAEL027487-RA	1	141384547	141446029	negative
lncRNA_5654.2	lncRNA_5654	AAEL027487	AAEL027487-RA	1	141384547	141446029	negative
lncRNA_5718.2	lncRNA_5718	AAEL013111	AAEL013111-RC	1	142677302	142683915	negative
lncRNA_6217.1	lncRNA_6217	AAEL025579	AAEL025579-RA	1	152254303	152255225	negative
lncRNA_6302.5	lncRNA_6302	AAEL014760	AAEL014760-RC	1	153055993	153078765	negative
lncRNA_6578.1	lncRNA_6578	AAEL021219	AAEL021219-RA	1	157175439	157176333	negative
lncRNA_6992.1	lncRNA_6992	AAEL006708	AAEL006708-RA	1	167213301	167234624	negative
lncRNA_7004.1	lncRNA_7004	AAEL024625	AAEL024625-RA	1	167598406	167609943	negative
lncRNA_7018.1	lncRNA_7018	AAEL022413	AAEL022413-RA	1	167730333	167733179	negative
lncRNA_7018.2	lncRNA_7018	AAEL022413	AAEL022413-RA	1	167730424	167733067	negative
lncRNA_7020.1	lncRNA_7020	AAEL022413	AAEL022413-RA	1	167748768	167903835	negative
lncRNA_7280.1	lncRNA_7280	AAEL008421	AAEL008421-RC	1	173532203	173627392	negative
lncRNA_8021.1	lncRNA_8021	AAEL003181	AAEL003181-RA	1	190113706	190128242	negative
lncRNA_8241.1	lncRNA_8241	AAEL000101	AAEL000101-RA	1	195177405	195211006	negative
lncRNA_9056.2	lncRNA_9056	AAEL014945	AAEL014945-RC	1	213612927	213613361	negative
lncRNA_9302.1	lncRNA_9302	AAEL013723	AAEL013723-RL	1	219951594	219975724	negative
lncRNA_9438.1	lncRNA_9438	AAEL009644	AAEL009644-RB	1	223126570	223152981	negative
lncRNA_9457.3	lncRNA_9457	AAEL011248	AAEL011248-RA	1	223736027	223740217	negative
lncRNA_9511.1	lncRNA_9511	AAEL006191	AAEL006191-RF	1	224552624	224634016	negative
lncRNA_9549.3	lncRNA_9549	AAEL002543	AAEL002543-RD	1	226053180	226117333	negative
lncRNA_9549.4	lncRNA_9549	AAEL002543	AAEL002543-RD	1	226053683	226054332	negative
lncRNA_9771.2	lncRNA_9771	AAEL027106	AAEL027106-RA	1	231676718	231682161	negative
lncRNA_9771.3	lncRNA_9771	AAEL027106	AAEL027106-RA	1	231676922	231683709	negative
lncRNA_10174.1	lncRNA_10174	AAEL019387	AAEL019387-RA	1	243275552	243275851	negative
lncRNA_10583.2	lncRNA_10583	AAEL025250	AAEL025250-RH	1	254025829	254041702	negative
lncRNA_11202.2	lncRNA_11202	AAEL020380	AAEL020380-RA	1	270371372	270377309	negative
lncRNA_11654.2	lncRNA_11654	AAEL007992	AAEL007992-RB	1	283139393	283145367	negative
lncRNA_11802.1	lncRNA_11802	AAEL011935	AAEL011935-RA	1	286350956	286351212	negative
lncRNA_11997.1	lncRNA_11997	AAEL028657	AAEL028657-RA	1	290951236	290951490	negative
lncRNA_12309.1	lncRNA_12309	AAEL024158	AAEL024158-RA	1	298223257	298233594	negative
lncRNA_12671.1	lncRNA_12671	AAEL020782	AAEL020782-RA	1	304902833	304906952	negative
lncRNA_12773.1	lncRNA_12773	AAEL028967	AAEL028967-RA	1	306712341	306713311	negative
lncRNA_12939.1	lncRNA_12939	AAEL014277	AAEL014277-RA	1	310694453	310694870	negative
lncRNA_13032.1	lncRNA_13032	AAEL027175	AAEL027175-RE	2	1487538	1556588	positive
lncRNA_13228.1	lncRNA_13228	AAEL008219	AAEL008219-RA	2	5813759	5844485	positive
lncRNA_13263.1	lncRNA_13263	AAEL024250	AAEL024250-RA	2	6416688	6428011	positive
lncRNA_13356.1	lncRNA_13356	AAEL001010	AAEL001010-RB	2	9195069	9272234	positive
lncRNA_13428.2	lncRNA_13428	AAEL022559	AAEL022559-RA	2	12682570	12682923	positive
lncRNA_13545.1	lncRNA_13545	AAEL003462	AAEL003462-RA	2	15031739	15032061	positive
lncRNA_13981.2	lncRNA_13981	AAEL021400	AAEL021400-RA	2	27292457	27293636	positive
lncRNA_14016.1	lncRNA_14016	AAEL011858	AAEL011858-RD	2	28794956	28796107	positive
lncRNA_14108.3	lncRNA_14108	AAEL019776	AAEL019776-RG	2	31181468	31182301	positive
lncRNA_14171.2	lncRNA_14171	AAEL004586	AAEL004586-RB	2	33864031	33873229	positive
lncRNA_14171.4	lncRNA_14171	AAEL004586	AAEL004586-RB	2	33864505	33873230	positive
lncRNA_14622.2	lncRNA_14622	AAEL001403	AAEL001403-RB	2	46190502	46222161	positive
lncRNA_15097.3	lncRNA_15097	AAEL018119	AAEL018119-RA	2	59692300	59704501	positive
lncRNA_15144.1	lncRNA_15144	AAEL013571	AAEL013571-RB	2	61881196	61882288	positive
lncRNA_15184.1	lncRNA_15184	AAEL005316	AAEL005316-RA	2	63411432	63412368	positive
lncRNA_15184.2	lncRNA_15184	AAEL005316	AAEL005316-RA	2	63411604	63412670	positive
lncRNA_15309.1	lncRNA_15309	AAEL008292	AAEL008292-RG	2	67019332	67060467	positive
lncRNA_15441.2	lncRNA_15441	AAEL004899	AAEL004899-RA	2	71223030	71223593	positive
lncRNA_15441.3	lncRNA_15441	AAEL004899	AAEL004899-RA	2	71223070	71223565	positive
lncRNA_15470.1	lncRNA_15470	AAEL020456	AAEL020456-RA	2	71721668	71732838	positive
lncRNA_15470.2	lncRNA_15470	AAEL020456	AAEL020456-RA	2	71721683	71732662	positive
lncRNA_15515.1	lncRNA_15515	AAEL027655	AAEL027655-RA	2	73190529	73259294	positive
lncRNA_15514.9	lncRNA_15514	AAEL027655	AAEL027655-RA	2	73130210	73150888	positive
lncRNA_15605.1	lncRNA_15605	AAEL012756	AAEL012756-RA	2	75454015	75458002	positive
lncRNA_16035.1	lncRNA_16035	AAEL001694	AAEL001694-RA	2	86726743	86727144	positive
lncRNA_16115.1	lncRNA_16115	AAEL023419	AAEL023419-RA	2	88488932	88489241	positive
lncRNA_16147.1	lncRNA_16147	AAEL022788	AAEL022788-RA	2	89434285	89459819	positive
lncRNA_16176.1	lncRNA_16176	AAEL026228	AAEL026228-RA	2	90192256	90192938	positive
lncRNA_16353.1	lncRNA_16353	AAEL013277	AAEL013277-RB	2	94819161	94862123	positive
lncRNA_16781.3	lncRNA_16781	AAEL013596	AAEL013596-RC	2	103493505	103497341	positive
lncRNA_17089.1	lncRNA_17089	AAEL022575	AAEL022575-RA	2	110621128	110621562	positive
lncRNA_17091.1	lncRNA_17091	AAEL022575	AAEL022575-RA	2	110629718	110632510	positive
lncRNA_17337.6	lncRNA_17337	AAEL004832	AAEL004832-RC	2	115345402	115348799	positive
lncRNA_17337.7	lncRNA_17337	AAEL004832	AAEL004832-RC	2	115346330	115348829	positive
lncRNA_17945.1	lncRNA_17945	AAEL014999	AAEL014999-RC	2	129293252	129342835	positive
lncRNA_18696.2	lncRNA_18696	AAEL010190	AAEL010190-RJ	2	150564139	150565515	positive
lncRNA_19291.1	lncRNA_19291	AAEL021968	AAEL021968-RA	2	165816816	165823511	positive
lncRNA_19471.2	lncRNA_19471	AAEL014510	AAEL014510-RB	2	170175231	170180187	positive
lncRNA_19649.7	lncRNA_19649	AAEL015304	AAEL015304-RA	2	174345249	174345806	positive
lncRNA_19847.1	lncRNA_19847	AAEL009004	AAEL009004-RA	2	178411408	178440556	positive
lncRNA_20459.1	lncRNA_20459	AAEL018936	AAEL018936-RA	2	191421203	191451633	positive
lncRNA_20507.2	lncRNA_20507	AAEL003116	AAEL003116-RA	2	192167084	192171667	positive
lncRNA_20515.1	lncRNA_20515	AAEL022136	AAEL022136-RC	2	192550735	192551763	positive
lncRNA_20611.1	lncRNA_20611	AAEL011211	AAEL011211-RC	2	195076246	195083997	positive
lncRNA_20629.1	lncRNA_20629	AAEL023445	AAEL023445-RA	2	195701169	195706091	positive
lncRNA_20698.12	lncRNA_20698	AAEL020019	AAEL020019-RA	2	196448984	196459628	positive
lncRNA_20700.1	lncRNA_20700	AAEL020018	AAEL020018-RAB	2	196465957	196554244	positive
lncRNA_20706.2	lncRNA_20706	AAEL022689	AAEL022689-RA	2	197315242	197382550	positive
lncRNA_20716.3	lncRNA_20716	AAEL003713	AAEL003713-RA	2	197442111	197464330	positive
lncRNA_21071.1	lncRNA_21071	AAEL001373	AAEL001373-RB	2	204494904	204579981	positive
lncRNA_21373.1	lncRNA_21373	AAEL019667	AAEL019667-RA	2	210971946	210976027	positive
lncRNA_21757.1	lncRNA_21757	AAEL006265	AAEL006265-RA	2	220301789	220358653	positive
lncRNA_21857.1	lncRNA_21857	AAEL007502	AAEL007502-RA	2	223571632	223581387	positive
lncRNA_21915.1	lncRNA_21915	AAEL018217	AAEL018217-RB	2	225773706	225774056	positive
lncRNA_22134.10	lncRNA_22134	AAEL008064	AAEL008064-RA	2	230378989	230384415	positive
lncRNA_22282.1	lncRNA_22282	AAEL024771	AAEL024771-RA	2	233338750	233341395	positive
lncRNA_22644.6	lncRNA_22644	AAEL007015	AAEL007015-RM	2	242185756	242186885	positive
lncRNA_22644.11	lncRNA_22644	AAEL007015	AAEL007015-RA	2	242205298	242214173	positive
lncRNA_22725.1	lncRNA_22725	AAEL002642	AAEL002642-RB	2	245138320	245199361	positive
lncRNA_23131.1	lncRNA_23131	AAEL019702	AAEL019702-RA	2	253842801	253902629	positive
lncRNA_23250.3	lncRNA_23250	AAEL014900	AAEL014900-RB	2	257448175	257456081	positive
lncRNA_23268.1	lncRNA_23268	AAEL025692	AAEL025692-RA	2	257730225	257785570	positive
lncRNA_23544.1	lncRNA_23544	AAEL011370	AAEL011370-RA	2	266633876	266716105	positive
lncRNA_23686.1	lncRNA_23686	AAEL020855	AAEL020855-RA	2	269886621	269961202	positive
lncRNA_23767.1	lncRNA_23767	AAEL027223	AAEL027223-RA	2	271405605	271406138	positive
lncRNA_23972.1	lncRNA_23972	AAEL026110	AAEL026110-RA	2	277236547	277254322	positive
lncRNA_24070.1	lncRNA_24070	AAEL021470	AAEL021470-RA	2	279305936	279314762	positive
lncRNA_24085.1	lncRNA_24085	AAEL003982	AAEL003982-RB	2	279533775	279591192	positive
lncRNA_24097.1	lncRNA_24097	AAEL003982	AAEL003982-RB	2	280660120	280661978	positive
lncRNA_24372.1	lncRNA_24372	AAEL012450	AAEL012450-RB	2	286012404	286100348	positive
lncRNA_24381.1	lncRNA_24381	AAEL005284	AAEL005284-RK	2	286561436	286710689	positive
lncRNA_24551.6	lncRNA_24551	AAEL021132	AAEL021132-RA	2	290426581	290448996	positive
lncRNA_24900.1	lncRNA_24900	AAEL001655	AAEL001655-RA	2	299331048	299351497	positive
lncRNA_24900.2	lncRNA_24900	AAEL001655	AAEL001655-RA	2	299331455	299351294	positive
lncRNA_25016.3	lncRNA_25016	AAEL018230	AAEL018230-RA	2	301535361	301539996	positive
lncRNA_25117.1	lncRNA_25117	AAEL023902	AAEL023902-RM	2	303376289	303447049	positive
lncRNA_25599.4	lncRNA_25599	AAEL003861	AAEL003861-RG	2	316150762	316206914	positive
lncRNA_26112.2	lncRNA_26112	AAEL022570	AAEL022570-RA	2	329117455	329118730	positive
lncRNA_26618.1	lncRNA_26618	AAEL010286	AAEL010286-RC	2	341414280	341445475	positive
lncRNA_27255.5	lncRNA_27255	AAEL010265	AAEL010265-RB	2	359748580	359749004	positive
lncRNA_27255.6	lncRNA_27255	AAEL010265	AAEL010265-RB	2	359748607	359749033	positive
lncRNA_27255.7	lncRNA_27255	AAEL010265	AAEL010265-RB	2	359748607	359749069	positive
lncRNA_27989.1	lncRNA_27989	AAEL004731	AAEL004731-RB	2	378791915	378793436	positive
lncRNA_28182.2	lncRNA_28182	AAEL020149	AAEL020149-RA	2	384117160	384123748	positive
lncRNA_28366.1	lncRNA_28366	AAEL017659	AAEL017659-RA	2	389619924	389620281	positive
lncRNA_28856.3	lncRNA_28856	AAEL010226	AAEL010226-RE	2	402583982	402589983	positive
lncRNA_29182.1	lncRNA_29182	AAEL001208	AAEL001208-RC	2	411412428	411415087	positive
lncRNA_29263.1	lncRNA_29263	AAEL001223	AAEL001223-RA	2	413361882	413375325	positive
lncRNA_29263.2	lncRNA_29263	AAEL001223	AAEL001223-RA	2	413362139	413375332	positive
lncRNA_29461.1	lncRNA_29461	AAEL021088	AAEL021088-RA	2	418209702	418211890	positive
lncRNA_29461.2	lncRNA_29461	AAEL021088	AAEL021088-RA	2	418209729	418210900	positive
lncRNA_29991.1	lncRNA_29991	AAEL020440	AAEL020440-RA	2	430860103	430879769	positive
lncRNA_29992.1	lncRNA_29992	AAEL020440	AAEL020440-RB	2	430860444	430880120	positive
lncRNA_29993.2	lncRNA_29993	AAEL020440	AAEL020440-RB	2	430860609	430880306	positive
lncRNA_29994.1	lncRNA_29994	AAEL020440	AAEL020440-RA	2	430861702	430881212	positive
lncRNA_30009.2	lncRNA_30009	AAEL007971	AAEL007971-RB	2	431438973	431474577	positive
lncRNA_30636.1	lncRNA_30636	AAEL025821	AAEL025821-RA	2	446196650	446197435	positive
lncRNA_30636.2	lncRNA_30636	AAEL025821	AAEL025821-RA	2	446196727	446197407	positive
lncRNA_30636.3	lncRNA_30636	AAEL025821	AAEL025821-RA	2	446196753	446197426	positive
lncRNA_30880.1	lncRNA_30880	AAEL004495	AAEL004495-RA	2	452328861	452330733	positive
lncRNA_31062.1	lncRNA_31062	AAEL000715	AAEL000715-RA	2	458065156	458065438	positive
lncRNA_31659.1	lncRNA_31659	AAEL022793	AAEL022793-RE	2	471103252	471153461	positive
lncRNA_31673.2	lncRNA_31673	AAEL025006	AAEL025006-RA	2	471266908	471271216	positive
lncRNA_12960.1	lncRNA_12960	AAEL005206	AAEL005206-RF	2	269475	274964	negative
lncRNA_13058.8	lncRNA_13058	AAEL008679	AAEL008679-RB	2	2520797	2527715	negative
lncRNA_13381.3	lncRNA_13381	AAEL000985	AAEL000985-RA	2	10476895	10481415	negative
lncRNA_13401.1	lncRNA_13401	AAEL026774	AAEL026774-RA	2	11218127	11218642	negative
lncRNA_13493.1	lncRNA_13493	AAEL016259	AAEL016259-RA	2	14258878	14320891	negative
lncRNA_13669.1	lncRNA_13669	AAEL025049	AAEL025049-RF	2	18349159	18374415	negative
lncRNA_13669.2	lncRNA_13669	AAEL025049	AAEL025049-RE	2	18350110	18375393	negative
lncRNA_13669.3	lncRNA_13669	AAEL025049	AAEL025049-RF	2	18351593	18352273	negative
lncRNA_14191.1	lncRNA_14191	AAEL004585	AAEL004585-RA	2	34386736	34387054	negative
lncRNA_14284.1	lncRNA_14284	AAEL024732	AAEL024732-RB	2	35885525	35952684	negative
lncRNA_14752.1	lncRNA_14752	AAEL020710	AAEL020710-RA	2	50516669	50592352	negative
lncRNA_14979.1	lncRNA_14979	AAEL026266	AAEL026266-RA	2	57600086	57618662	negative
lncRNA_15150.1	lncRNA_15150	AAEL021945	AAEL021945-RG	2	62030232	62159918	negative
lncRNA_15150.2	lncRNA_15150	AAEL021945	AAEL021945-RG	2	62041838	62159972	negative
lncRNA_15151.1	lncRNA_15151	AAEL021945	AAEL021945-RE	2	62097474	62097969	negative
lncRNA_15235.1	lncRNA_15235	AAEL022334	AAEL022334-RA	2	64862260	64896642	negative
lncRNA_15235.2	lncRNA_15235	AAEL022334	AAEL022334-RA	2	64862263	64896639	negative
lncRNA_15235.3	lncRNA_15235	AAEL022334	AAEL022334-RA	2	64862269	64896648	negative
lncRNA_15449.1	lncRNA_15449	AAEL004894	AAEL004894-RA	2	71337367	71338667	negative
lncRNA_15575.2	lncRNA_15575	AAEL026994	AAEL026994-RA	2	74655884	74680923	negative
lncRNA_15868.1	lncRNA_15868	AAEL019731	AAEL019731-RC	2	83529219	83587499	negative
lncRNA_16002.1	lncRNA_16002	AAEL020884	AAEL020884-RA	2	86204810	86209288	negative
lncRNA_16259.1	lncRNA_16259	AAEL011347	AAEL011347-RA	2	92325557	92348324	negative
lncRNA_16259.2	lncRNA_16259	AAEL011347	AAEL011347-RA	2	92325567	92359339	negative
lncRNA_16407.1	lncRNA_16407	AAEL019681	AAEL019681-RC	2	95827927	95829870	negative
lncRNA_16523.3	lncRNA_16523	AAEL024921	AAEL024921-RF	2	99331033	99335243	negative
lncRNA_16901.3	lncRNA_16901	AAEL012830	AAEL012830-RB	2	105581534	105604794	negative
lncRNA_17428.2	lncRNA_17428	AAEL004269	AAEL004269-RA	2	118126118	118140613	negative
lncRNA_17428.3	lncRNA_17428	AAEL024632	AAEL024632-RA	2	118126474	118146886	negative
lncRNA_17860.3	lncRNA_17860	AAEL021737	AAEL021737-RB	2	127112069	127112470	negative
lncRNA_17860.5	lncRNA_17860	AAEL021737	AAEL021737-RB	2	127112069	127112470	negative
lncRNA_17860.6	lncRNA_17860	AAEL021737	AAEL021737-RB	2	127112069	127112482	negative
lncRNA_18005.5	lncRNA_18005	AAEL023651	AAEL023651-RA	2	131718342	131728033	negative
lncRNA_18005.3	lncRNA_18005	AAEL023651	AAEL023651-RA	2	131718342	131728056	negative
lncRNA_18005.4	lncRNA_18005	AAEL023651	AAEL023651-RA	2	131718342	131728159	negative
lncRNA_18005.2	lncRNA_18005	AAEL023651	AAEL023651-RA	2	131718342	131728313	negative
lncRNA_18005.1	lncRNA_18005	AAEL023651	AAEL023651-RA	2	131718342	131728356	negative
lncRNA_18005.6	lncRNA_18005	AAEL023651	AAEL023651-RA	2	131718343	131728056	negative
lncRNA_18112.1	lncRNA_18112	AAEL022180	AAEL022180-RA	2	134428465	134455656	negative
lncRNA_18323.1	lncRNA_18323	AAEL012091	AAEL012091-RC	2	139585856	139605908	negative
lncRNA_18895.1	lncRNA_18895	AAEL020342	AAEL020342-RA	2	155937828	155938048	negative
lncRNA_19050.1	lncRNA_19050	AAEL023676	AAEL023676-RA	2	159567675	159569195	negative
lncRNA_19388.1	lncRNA_19388	AAEL024549	AAEL024549-RA	2	168658532	168659113	negative
lncRNA_19676.2	lncRNA_19676	AAEL002362	AAEL002362-RA	2	175084152	175084460	negative
lncRNA_20186.1	lncRNA_20186	AAEL025901	AAEL025901-RA	2	185817675	185818887	negative
lncRNA_20599.1	lncRNA_20599	AAEL024354	AAEL024354-RA	2	194684862	194695642	negative
lncRNA_20751.2	lncRNA_20751	AAEL003715	AAEL003715-RB	2	198033766	198034154	negative
lncRNA_20751.1	lncRNA_20751	AAEL003715	AAEL003715-RB	2	198033766	198034202	negative
lncRNA_21261.1	lncRNA_21261	AAEL027054	AAEL027054-RA	2	208701051	208738898	negative
lncRNA_21351.1	lncRNA_21351	AAEL011171	AAEL011171-RA	2	210435460	210469270	negative
lncRNA_21776.2	lncRNA_21776	AAEL006262	AAEL006262-RD	2	221098806	221101714	negative
lncRNA_21936.1	lncRNA_21936	AAEL011273	AAEL011273-RA	2	226084194	226085290	negative
lncRNA_21975.4	lncRNA_21975	AAEL011281	AAEL011281-RI	2	226838987	226850817	negative
lncRNA_21975.5	lncRNA_21975	AAEL011281	AAEL011281-RI	2	226838988	226850818	negative
lncRNA_21975.6	lncRNA_21975	AAEL011281	AAEL011281-RI	2	226844089	226850817	negative
lncRNA_21990.1	lncRNA_21990	AAEL000246	AAEL000246-RA	2	227139528	227147972	negative
lncRNA_21998.2	lncRNA_21998	AAEL021851	AAEL021851-RA	2	227189782	227194315	negative
lncRNA_21998.1	lncRNA_21998	AAEL021851	AAEL021851-RA	2	227189782	227196377	negative
lncRNA_22090.3	lncRNA_22090	AAEL020473	AAEL020473-RC	2	229166476	229203854	negative
lncRNA_22190.3	lncRNA_22190	AAEL018211	AAEL018211-RB	2	231640263	231659177	negative
lncRNA_22190.4	lncRNA_22190	AAEL018211	AAEL018211-RB	2	231640263	231659177	negative
lncRNA_23232.1	lncRNA_23232	AAEL003543	AAEL003543-RA	2	256886183	256886563	negative
lncRNA_23578.1	lncRNA_23578	AAEL007129	AAEL007129-RF	2	267509985	267540597	negative
lncRNA_24098.1	lncRNA_24098	AAEL003983	AAEL003983-RB	2	280660139	280662014	negative
lncRNA_24329.1	lncRNA_24329	AAEL025840	AAEL025840-RA	2	285065346	285066176	negative
lncRNA_24911.1	lncRNA_24911	AAEL020442	AAEL020442-RA	2	299442658	299470539	negative
lncRNA_24911.3	lncRNA_24911	AAEL020442	AAEL020442-RA	2	299456429	299470543	negative
lncRNA_24911.2	lncRNA_24911	AAEL020442	AAEL020442-RA	2	299456429	299478219	negative
lncRNA_24991.1	lncRNA_24991	AAEL023901	AAEL023901-RA	2	301044926	301053450	negative
lncRNA_24991.6	lncRNA_24991	AAEL023901	AAEL023901-RA	2	301044990	301053302	negative
lncRNA_24991.5	lncRNA_24991	AAEL023901	AAEL023901-RA	2	301044990	301053337	negative
lncRNA_24991.4	lncRNA_24991	AAEL023901	AAEL023901-RA	2	301044990	301053414	negative
lncRNA_24991.3	lncRNA_24991	AAEL023901	AAEL023901-RA	2	301044990	301053450	negative
lncRNA_24991.7	lncRNA_24991	AAEL023901	AAEL023901-RA	2	301045013	301053414	negative
lncRNA_24991.8	lncRNA_24991	AAEL023901	AAEL023901-RA	2	301045027	301053450	negative
lncRNA_24991.9	lncRNA_24991	AAEL023901	AAEL023901-RA	2	301045141	301053243	negative
lncRNA_24991.10	lncRNA_24991	AAEL023901	AAEL023901-RA	2	301045155	301053337	negative
lncRNA_24991.12	lncRNA_24991	AAEL023901	AAEL023901-RA	2	301045162	301053302	negative
lncRNA_25313.1	lncRNA_25313	AAEL026285	AAEL026285-RA	2	307766424	307773775	negative
lncRNA_25475.2	lncRNA_25475	AAEL021059	AAEL021059-RA	2	312246591	312250804	negative
lncRNA_25486.1	lncRNA_25486	AAEL026963	AAEL026963-RA	2	312339587	312339851	negative
lncRNA_26198.1	lncRNA_26198	AAEL025795	AAEL025795-RA	2	330950931	330957396	negative
lncRNA_26619.1	lncRNA_26619	AAEL010283	AAEL010283-RB	2	341471115	341471990	negative
lncRNA_26731.6	lncRNA_26731	AAEL007329	AAEL007329-RB	2	345206769	345208457	negative
lncRNA_27438.1	lncRNA_27438	AAEL023100	AAEL023100-RB	2	363913047	363931637	negative
lncRNA_27636.4	lncRNA_27636	AAEL021602	AAEL021602-RB	2	368733566	368734240	negative
lncRNA_27684.1	lncRNA_27684	AAEL005345	AAEL005345-RB	2	370031003	370119510	negative
lncRNA_27919.2	lncRNA_27919	AAEL001798	AAEL001798-RC	2	376230841	376236952	negative
lncRNA_27939.1	lncRNA_27939	AAEL004732	AAEL004732-RC	2	377357176	377390323	negative
lncRNA_28053.1	lncRNA_28053	AAEL025572	AAEL025572-RB	2	380616605	380617701	negative
lncRNA_28053.2	lncRNA_28053	AAEL025572	AAEL025572-RB	2	380616663	380639788	negative
lncRNA_28326.1	lncRNA_28326	AAEL013170	AAEL013170-RA	2	389131833	389134913	negative
lncRNA_28371.1	lncRNA_28371	AAEL001915	AAEL001915-RB	2	389810406	389817735	negative
lncRNA_29010.1	lncRNA_29010	AAEL019800	AAEL019800-RA	2	406235475	406241736	negative
lncRNA_29273.6	lncRNA_29273	AAEL006404	AAEL006404-RA	2	413678250	413679855	negative
lncRNA_29565.3	lncRNA_29565	AAEL007228	AAEL007228-RA	2	421527366	421531984	negative
lncRNA_29578.1	lncRNA_29578	AAEL007245	AAEL007245-RC	2	422079377	422083699	negative
lncRNA_30717.1	lncRNA_30717	AAEL001320	AAEL001320-RA	2	447543082	447552589	negative
lncRNA_30769.15	lncRNA_30769	AAEL017564	AAEL017564-RA	2	448718933	448788047	negative
lncRNA_31822.1	lncRNA_31822	AAEL023046	AAEL023046-RA	3	51149	55098	positive
lncRNA_32489.3	lncRNA_32489	AAEL025126	AAEL025126-RA	3	14804516	14805082	positive
lncRNA_33060.1	lncRNA_33060	AAEL017748	AAEL017748-RA	3	26367413	26367720	positive
lncRNA_33198.1	lncRNA_33198	AAEL008553	AAEL008553-RA	3	29402616	29403114	positive
lncRNA_33318.1	lncRNA_33318	AAEL022379	AAEL022379-RA	3	33032678	33075324	positive
lncRNA_33639.5	lncRNA_33639	AAEL017385	AAEL017385-RF	3	41155700	41156862	positive
lncRNA_33639.6	lncRNA_33639	AAEL017385	AAEL017385-RF	3	41156557	41158115	positive
lncRNA_34391.1	lncRNA_34391	AAEL022121	AAEL022121-RA	3	57866087	57911959	positive
lncRNA_34667.1	lncRNA_34667	AAEL020547	AAEL020547-RC	3	66567899	66596771	positive
lncRNA_34942.13	lncRNA_34942	AAEL006053	AAEL006053-RA	3	74234734	74236795	positive
lncRNA_34963.1	lncRNA_34963	AAEL013325	AAEL013325-RC	3	74670147	74673423	positive
lncRNA_35188.1	lncRNA_35188	AAEL024361	AAEL024361-RA	3	79376185	79377434	positive
lncRNA_35305.11	lncRNA_35305	AAEL020893	AAEL020893-RA	3	83797935	83856101	positive
lncRNA_35606.5	lncRNA_35606	AAEL005218	AAEL005218-RD	3	90524417	90551196	positive
lncRNA_35830.2	lncRNA_35830	AAEL022046	AAEL022046-RG	3	94616768	94625336	positive
lncRNA_35830.1	lncRNA_35830	AAEL022046	AAEL022046-RG	3	94616768	94642588	positive
lncRNA_35836.1	lncRNA_35836	AAEL027887	AAEL027887-RA	3	94864996	94891610	positive
lncRNA_36677.1	lncRNA_36677	AAEL000336	AAEL000336-RA	3	112296572	112296860	positive
lncRNA_36860.1	lncRNA_36860	AAEL018317	AAEL018317-RH	3	116815365	116860449	positive
lncRNA_37177.1	lncRNA_37177	AAEL025353	AAEL025353-RA	3	123833119	123878877	positive
lncRNA_37558.1	lncRNA_37558	AAEL007785	AAEL007785-RB	3	133538819	133544765	positive
lncRNA_37662.1	lncRNA_37662	AAEL027964	AAEL027964-RA	3	136429031	136449521	positive
lncRNA_37662.2	lncRNA_37662	AAEL027964	AAEL027964-RA	3	136429054	136449517	positive
lncRNA_37662.3	lncRNA_37662	AAEL027964	AAEL027964-RA	3	136446536	136449521	positive
lncRNA_37846.1	lncRNA_37846	AAEL006176	AAEL006176-RA	3	141842409	141842893	positive
lncRNA_37942.3	lncRNA_37942	AAEL002771	AAEL002771-RC	3	144886470	144911658	positive
lncRNA_37965.1	lncRNA_37965	AAEL019765	AAEL019765-RB	3	145400708	145472109	positive
lncRNA_38204.1	lncRNA_38204	AAEL012792	AAEL012792-RC	3	151422412	151488040	positive
lncRNA_38464.1	lncRNA_38464	AAEL010223	AAEL010223-RE	3	157415421	157471656	positive
lncRNA_38608.1	lncRNA_38608	AAEL012083	AAEL012083-RK	3	160601206	160651040	positive
lncRNA_38698.1	lncRNA_38698	AAEL028101	AAEL028101-RF	3	161978678	162016918	positive
lncRNA_38831.2	lncRNA_38831	AAEL004035	AAEL004035-RA	3	166117945	166119786	positive
lncRNA_38991.1	lncRNA_38991	AAEL019732	AAEL019732-RK	3	169494315	169540291	positive
lncRNA_38993.1	lncRNA_38993	AAEL019925	AAEL019925-RA	3	169551235	169592899	positive
lncRNA_38993.2	lncRNA_38993	AAEL020952	AAEL020952-RA	3	169551268	169552084	positive
lncRNA_39332.6	lncRNA_39332	AAEL002091	AAEL002091-RA	3	178990847	178994096	positive
lncRNA_39373.1	lncRNA_39373	AAEL003561	AAEL003561-RC	3	180068864	180074570	positive
lncRNA_39827.1	lncRNA_39827	AAEL021535	AAEL021535-RA	3	190555303	190556894	positive
lncRNA_39827.2	lncRNA_39827	AAEL021535	AAEL021535-RA	3	190555602	190562470	positive
lncRNA_39900.1	lncRNA_39900	AAEL027931	AAEL027931-RA	3	191943730	191945104	positive
lncRNA_39927.1	lncRNA_39927	AAEL023554	AAEL023554-RA	3	192216219	192217334	positive
lncRNA_39942.1	lncRNA_39942	AAEL011599	AAEL011599-RA	3	192342599	192375832	positive
lncRNA_40212.5	lncRNA_40212	AAEL019486	AAEL019486-RE	3	198259727	198268879	positive
lncRNA_40264.3	lncRNA_40264	AAEL019851	AAEL019851-RC	3	199026632	199130195	positive
lncRNA_40931.1	lncRNA_40931	AAEL021082	AAEL021082-RE	3	213920742	214053040	positive
lncRNA_41030.1	lncRNA_41030	AAEL023123	AAEL023123-RA	3	216282247	216283512	positive
lncRNA_41049.2	lncRNA_41049	AAEL006460	AAEL006460-RA	3	216514638	216515794	positive
lncRNA_41049.3	lncRNA_41049	AAEL006460	AAEL006460-RA	3	216514638	216515794	positive
lncRNA_41291.1	lncRNA_41291	AAEL027980	AAEL027980-RA	3	223183271	223186976	positive
lncRNA_41473.1	lncRNA_41473	AAEL020375	AAEL020375-RA	3	227748987	227776519	positive
lncRNA_41588.2	lncRNA_41588	AAEL013982	AAEL013982-RA	3	230583393	230592075	positive
lncRNA_41745.1	lncRNA_41745	AAEL020169	AAEL020169-RA	3	233794269	233794619	positive
lncRNA_41761.1	lncRNA_41761	AAEL018288	AAEL018288-RAD	3	234662397	234667731	positive
lncRNA_41816.2	lncRNA_41816	AAEL002844	AAEL002844-RA	3	235260435	235260896	positive
lncRNA_42175.1	lncRNA_42175	AAEL024252	AAEL024252-RA	3	244638809	244639181	positive
lncRNA_42359.1	lncRNA_42359	AAEL027364	AAEL027364-RA	3	250486706	250500594	positive
lncRNA_42381.4	lncRNA_42381	AAEL009555	AAEL009555-RA	3	250848792	250849904	positive
lncRNA_42381.5	lncRNA_42381	AAEL009555	AAEL009555-RA	3	250849418	250849716	positive
lncRNA_42576.1	lncRNA_42576	AAEL018146	AAEL018146-RC	3	255662273	255694305	positive
lncRNA_42577.1	lncRNA_42577	AAEL007716	AAEL007716-RB	3	255667285	255669258	positive
lncRNA_42846.4	lncRNA_42846	AAEL001509	AAEL001509-RD	3	261643353	261646803	positive
lncRNA_42974.1	lncRNA_42974	AAEL022529	AAEL022529-RA	3	264889021	264889558	positive
lncRNA_43945.1	lncRNA_43945	AAEL026924	AAEL026924-RA	3	288752025	288754208	positive
lncRNA_45305.1	lncRNA_45305	AAEL019454	AAEL019454-RA	3	321013567	321080121	positive
lncRNA_45319.1	lncRNA_45319	AAEL019811	AAEL019811-RA	3	321536236	321536557	positive
lncRNA_45736.1	lncRNA_45736	AAEL003291	AAEL003291-RA	3	330166443	330167969	positive
lncRNA_45813.3	lncRNA_45813	AAEL029005	AAEL029005-RB	3	332503566	332515715	positive
lncRNA_46501.1	lncRNA_46501	AAEL026601	AAEL026601-RA	3	345494064	345494294	positive
lncRNA_47538.2	lncRNA_47538	AAEL019631	AAEL019631-RA	3	370395799	370400485	positive
lncRNA_47800.1	lncRNA_47800	AAEL002282	AAEL002282-RA	3	376022977	376083353	positive
lncRNA_48111.1	lncRNA_48111	AAEL024261	AAEL024261-RA	3	384431731	384435031	positive
lncRNA_48235.1	lncRNA_48235	AAEL000558	AAEL000558-RA	3	388639107	388639704	positive
lncRNA_48613.1	lncRNA_48613	AAEL020815	AAEL020815-RA	3	396798331	396806185	positive
lncRNA_48694.1	lncRNA_48694	AAEL022224	AAEL022224-RB	3	398887871	398889571	positive
lncRNA_48697.1	lncRNA_48697	AAEL021309	AAEL021309-RA	3	398896407	398897156	positive
lncRNA_32262.2	lncRNA_32262	AAEL008157	AAEL008157-RA	3	9705231	9705674	negative
lncRNA_32491.1	lncRNA_32491	AAEL021929	AAEL021929-RA	3	14793543	14794165	negative
lncRNA_33226.1	lncRNA_33226	AAEL025861	AAEL025861-RA	3	30358436	30373820	negative
lncRNA_33227.1	lncRNA_33227	AAEL025861	AAEL025861-RA	3	30359219	30377109	negative
lncRNA_33228.5	lncRNA_33228	AAEL025861	AAEL025861-RA	3	30368209	30381391	negative
lncRNA_33228.4	lncRNA_33228	AAEL025861	AAEL025861-RA	3	30368209	30381397	negative
lncRNA_33228.3	lncRNA_33228	AAEL025861	AAEL025861-RA	3	30368209	30381419	negative
lncRNA_33228.10	lncRNA_33228	AAEL025861	AAEL025861-RA	3	30368214	30380049	negative
lncRNA_33228.7	lncRNA_33228	AAEL025861	AAEL025861-RA	3	30368214	30381392	negative
lncRNA_33228.8	lncRNA_33228	AAEL025861	AAEL025861-RA	3	30368214	30381414	negative
lncRNA_33228.9	lncRNA_33228	AAEL025861	AAEL025861-RA	3	30368214	30381414	negative
lncRNA_33228.6	lncRNA_33228	AAEL025861	AAEL025861-RA	3	30368214	30381419	negative
lncRNA_33519.1	lncRNA_33519	AAEL011126	AAEL011126-RB	3	37856384	37858261	negative
lncRNA_33648.1	lncRNA_33648	AAEL008364	AAEL008364-RA	3	41295977	41296419	negative
lncRNA_34018.1	lncRNA_34018	AAEL027670	AAEL027670-RA	3	48648396	48655785	negative
lncRNA_34255.3	lncRNA_34255	AAEL008188	AAEL008188-RA	3	53615662	53615978	negative
lncRNA_34387.1	lncRNA_34387	AAEL013961	AAEL013961-RA	3	57814767	57835153	negative
lncRNA_34944.1	lncRNA_34944	AAEL019841	AAEL019841-RA	3	74230039	74237652	negative
lncRNA_35187.1	lncRNA_35187	AAEL025541	AAEL025541-RA	3	79343061	79343399	negative
lncRNA_35691.1	lncRNA_35691	AAEL004357	AAEL004357-RB	3	92346262	92518615	negative
lncRNA_36136.1	lncRNA_36136	AAEL019625	AAEL019625-RE	3	101611426	101624727	negative
lncRNA_36331.2	lncRNA_36331	AAEL022932	AAEL022932-RA	3	104795925	104797113	negative
lncRNA_36603.1	lncRNA_36603	AAEL026837	AAEL026837-RA	3	110856182	110856404	negative
lncRNA_36748.1	lncRNA_36748	AAEL018026	AAEL018026-RC	3	113992876	114008194	negative
lncRNA_37382.2	lncRNA_37382	AAEL002818	AAEL002818-RB	3	129383010	129384640	negative
lncRNA_37530.3	lncRNA_37530	AAEL008823	AAEL008823-RB	3	133193225	133247455	negative
lncRNA_37627.1	lncRNA_37627	AAEL009093	AAEL009093-RA	3	135096105	135101459	negative
lncRNA_37627.2	lncRNA_37627	AAEL009093	AAEL009093-RA	3	135096361	135101542	negative
lncRNA_37656.30	lncRNA_37656	AAEL023799	AAEL023799-RA	3	135881558	135909530	negative
lncRNA_37656.33	lncRNA_37656	AAEL023799	AAEL023799-RA	3	135881562	135909552	negative
lncRNA_37656.43	lncRNA_37656	AAEL023799	AAEL023799-RA	3	135888706	135909561	negative
lncRNA_37656.44	lncRNA_37656	AAEL023799	AAEL023799-RA	3	135889080	135909525	negative
lncRNA_37656.45	lncRNA_37656	AAEL023799	AAEL023799-RA	3	135889234	135909554	negative
lncRNA_37656.46	lncRNA_37656	AAEL023799	AAEL023799-RA	3	135889700	135909537	negative
lncRNA_37656.47	lncRNA_37656	AAEL023799	AAEL023799-RA	3	135889700	135909537	negative
lncRNA_37656.48	lncRNA_37656	AAEL023799	AAEL023799-RA	3	135889722	135909525	negative
lncRNA_37656.50	lncRNA_37656	AAEL023799	AAEL023799-RA	3	135889723	135909544	negative
lncRNA_37656.49	lncRNA_37656	AAEL023799	AAEL023799-RA	3	135889723	135909563	negative
lncRNA_37656.51	lncRNA_37656	AAEL023799	AAEL023799-RA	3	135889752	135909544	negative
lncRNA_37722.1	lncRNA_37722	AAEL026331	AAEL026331-RA	3	138327618	138328113	negative
lncRNA_38203.1	lncRNA_38203	AAEL027038	AAEL027038-RA	3	151419388	151421084	negative
lncRNA_38248.3	lncRNA_38248	AAEL007807	AAEL007807-RA	3	152788202	152792467	negative
lncRNA_39030.2	lncRNA_39030	AAEL006993	AAEL006993-RG	3	170496597	170514242	negative
lncRNA_39078.1	lncRNA_39078	AAEL008655	AAEL008655-RB	3	171938287	171955281	negative
lncRNA_39340.3	lncRNA_39340	AAEL002106	AAEL002106-RA	3	179058382	179059127	negative
lncRNA_39422.2	lncRNA_39422	AAEL003568	AAEL003568-RB	3	181725300	181725638	negative
lncRNA_39482.1	lncRNA_39482	AAEL000439	AAEL000439-RA	3	183264040	183269318	negative
lncRNA_39601.1	lncRNA_39601	AAEL024427	AAEL024427-RA	3	185324688	185326628	negative
lncRNA_39695.2	lncRNA_39695	AAEL000434	AAEL000434-RA	3	187162254	187163414	negative
lncRNA_39920.1	lncRNA_39920	AAEL025664	AAEL025664-RA	3	192161342	192207036	negative
lncRNA_40043.1	lncRNA_40043	AAEL013620	AAEL013620-RA	3	195181958	195182262	negative
lncRNA_40233.2	lncRNA_40233	AAEL019880	AAEL019880-RD	3	198658326	198664941	negative
lncRNA_40271.1	lncRNA_40271	AAEL027139	AAEL027139-RA	3	199191602	199193093	negative
lncRNA_40773.1	lncRNA_40773	AAEL009682	AAEL009682-RA	3	209891502	209892266	negative
lncRNA_41284.1	lncRNA_41284	AAEL010200	AAEL010200-RA	3	223032456	223127620	negative
lncRNA_41335.1	lncRNA_41335	AAEL021131	AAEL021131-RA	3	224097497	224097936	negative
lncRNA_41335.3	lncRNA_41335	AAEL021131	AAEL021131-RA	3	224097554	224097918	negative
lncRNA_41339.2	lncRNA_41339	AAEL019698	AAEL019698-RA	3	224145365	224145687	negative
lncRNA_41339.5	lncRNA_41339	AAEL019698	AAEL019698-RA	3	224145365	224145687	negative
lncRNA_41339.6	lncRNA_41339	AAEL019698	AAEL019698-RA	3	224145365	224145687	negative
lncRNA_41339.3	lncRNA_41339	AAEL019698	AAEL019698-RA	3	224145365	224145688	negative
lncRNA_41339.4	lncRNA_41339	AAEL019698	AAEL019698-RA	3	224145365	224145688	negative
lncRNA_41339.1	lncRNA_41339	AAEL019698	AAEL019698-RA	3	224145365	224145753	negative
lncRNA_41381.1	lncRNA_41381	AAEL008382	AAEL008382-RB	3	224901891	224906557	negative
lncRNA_41403.1	lncRNA_41403	AAEL008390	AAEL008390-RC	3	225377586	225531844	negative
lncRNA_41579.1	lncRNA_41579	AAEL013989	AAEL013989-RA	3	230450381	230489725	negative
lncRNA_41647.1	lncRNA_41647	AAEL028653	AAEL028653-RA	3	231453979	231454454	negative
lncRNA_42033.1	lncRNA_42033	AAEL019704	AAEL019704-RA	3	240319640	240323239	negative
lncRNA_42600.1	lncRNA_42600	AAEL017538	AAEL017538-RA	3	256172560	256180185	negative
lncRNA_42601.1	lncRNA_42601	AAEL017538	AAEL017538-RA	3	256172971	256180582	negative
lncRNA_42601.3	lncRNA_42601	AAEL017538	AAEL017538-RA	3	256172996	256180525	negative
lncRNA_42828.1	lncRNA_42828	AAEL025960	AAEL025960-RA	3	261086215	261093125	negative
lncRNA_44106.1	lncRNA_44106	AAEL027815	AAEL027815-RA	3	292215794	292222718	negative
lncRNA_44163.1	lncRNA_44163	AAEL021227	AAEL021227-RJ	3	293759431	293799598	negative
lncRNA_44405.2	lncRNA_44405	AAEL007069	AAEL007069-RA	3	298491321	298503336	negative
lncRNA_44973.1	lncRNA_44973	AAEL023596	AAEL023596-RA	3	313521349	313529249	negative
lncRNA_45221.2	lncRNA_45221	AAEL025238	AAEL025238-RA	3	319161121	319168818	negative
lncRNA_45223.1	lncRNA_45223	AAEL025238	AAEL025238-RA	3	319161635	319169285	negative
lncRNA_45223.2	lncRNA_45223	AAEL025238	AAEL025238-RB	3	319161639	319169296	negative
lncRNA_45224.1	lncRNA_45224	AAEL025238	AAEL025238-RB	3	319161862	319169414	negative
lncRNA_45291.1	lncRNA_45291	AAEL011837	AAEL011837-RA	3	320443785	320478082	negative
lncRNA_45291.2	lncRNA_45291	AAEL011837	AAEL011837-RA	3	320443797	320477870	negative
lncRNA_45320.1	lncRNA_45320	AAEL009454	AAEL009454-RA	3	321540570	321540975	negative
lncRNA_45535.1	lncRNA_45535	AAEL021013	AAEL021013-RA	3	325767353	325775237	negative
lncRNA_45537.1	lncRNA_45537	AAEL021013	AAEL021013-RA	3	325767877	325774701	negative
lncRNA_45537.2	lncRNA_45537	AAEL021013	AAEL021013-RA	3	325767890	325774701	negative
lncRNA_45589.1	lncRNA_45589	AAEL023517	AAEL023517-RD	3	326101358	326177096	negative
lncRNA_45924.1	lncRNA_45924	AAEL000886	AAEL000886-RA	3	334895471	334896171	negative
lncRNA_46816.1	lncRNA_46816	AAEL006687	AAEL006687-RC	3	352875163	352881527	negative
lncRNA_46817.1	lncRNA_46817	AAEL006687	AAEL006687-RC	3	352876408	352882772	negative
lncRNA_46818.1	lncRNA_46818	AAEL006687	AAEL006687-RC	3	352876838	352883200	negative
lncRNA_47095.1	lncRNA_47095	AAEL023332	AAEL023332-RA	3	359927010	359946240	negative
lncRNA_47095.2	lncRNA_47095	AAEL023332	AAEL023332-RA	3	359934345	359946285	negative
lncRNA_47919.3	lncRNA_47919	AAEL000970	AAEL000970-RB	3	380252213	380254241	negative
lncRNA_47919.4	lncRNA_47919	AAEL000970	AAEL000970-RB	3	380252241	380257013	negative
lncRNA_47919.5	lncRNA_47919	AAEL000970	AAEL000970-RB	3	380253322	380255327	negative
lncRNA_47919.6	lncRNA_47919	AAEL000970	AAEL000970-RB	3	380254035	380257013	negative
lncRNA_48045.1	lncRNA_48045	AAEL026830	AAEL026830-RA	3	382514562	382515432	negative
lncRNA_48050.1	lncRNA_48050	AAEL005463	AAEL005463-RF	3	382536223	382637553	negative
lncRNA_48260.2	lncRNA_48260	AAEL018137	AAEL018137-RA	3	389280099	389305203	negative
lncRNA_48605.1	lncRNA_48605	AAEL006360	AAEL006360-RA	3	396663288	396665678	negative
lncRNA_48605.2	lncRNA_48605	AAEL006360	AAEL006360-RA	3	396663288	396665681	negative
lncRNA_48889.1	lncRNA_48889	AAEL005577	AAEL005577-RA	3	404268907	404269635	negative
lncRNA_48906.1	lncRNA_48906	AAEL019458	AAEL019458-RC	3	404635932	404690533	negative
lncRNA_49071.1	lncRNA_49071	AAEL007401	AAEL007401-RA	3	408105451	408107212	negative
lncRNA_49154.8	lncRNA_49154	AAEL019713	AAEL019713-RG	3	409394316	409404442	negative
lncRNA_49166.1	lncRNA_49166	AAEL024150	AAEL024150-RA	3	409448579	409449056	negative
lncRNA_49423.1	lncRNA_49423	AAEL028936	AAEL028936-RA	NIGP01000149	21359	23839	positive
lncRNA_49458.1	lncRNA_49458	AAEL025659	AAEL025659-RA	NIGP01000160	21560	22560	negative
lncRNA_49735.4	lncRNA_49735	AAEL025646	AAEL025646-RA	NIGP01000281	2	414	negative
lncRNA_50048.2	lncRNA_50048	AAEL025421	AAEL025421-RA	NIGP01000465	14484	33347	positive
lncRNA_50051.1	lncRNA_50051	AAEL024964	AAEL024964-RA	NIGP01000470	17442	19711	positive
lncRNA_50095.1	lncRNA_50095	AAEL025746	AAEL025746-RA	NIGP01000495	90699	91571	positive
lncRNA_50095.2	lncRNA_50095	AAEL025746	AAEL025746-RA	NIGP01000495	90750	144666	positive
lncRNA_50164.1	lncRNA_50164	AAEL021834	AAEL021834-RB	NIGP01000533	35249	36504	positive
lncRNA_50165.2	lncRNA_50165	AAEL024238	AAEL024238-RA	NIGP01000533	43062	49470	positive
lncRNA_50165.1	lncRNA_50165	AAEL024238	AAEL024238-RA	NIGP01000533	43062	49496	positive
lncRNA_50360.3	lncRNA_50360	AAEL028081	AAEL028081-RA	NIGP01000640	19440	25056	positive
lncRNA_50360.1	lncRNA_50360	AAEL028081	AAEL028081-RA	NIGP01000640	19440	36213	positive
lncRNA_50360.5	lncRNA_50360	AAEL028081	AAEL028081-RA	NIGP01000640	19441	26047	positive
lncRNA_50360.4	lncRNA_50360	AAEL028081	AAEL028081-RA	NIGP01000640	19441	36184	positive
lncRNA_50360.6	lncRNA_50360	AAEL028081	AAEL028081-RA	NIGP01000640	19442	36213	positive
lncRNA_50582.1	lncRNA_50582	AAEL020777	AAEL020777-RA	NIGP01000763	12660	19391	positive
lncRNA_50612.2	lncRNA_50612	AAEL023795	AAEL023795-RA	NIGP01000779	4464	19244	negative
lncRNA_50614.1	lncRNA_50614	AAEL023795	AAEL023795-RA	NIGP01000779	10770	11939	negative
lncRNA_50747.1	lncRNA_50747	AAEL025730	AAEL025730-RA	NIGP01000847	16270	18732	positive
lncRNA_50948.1	lncRNA_50948	AAEL021474	AAEL021474-RA	NIGP01000959	24808	31889	negative
lncRNA_51067.1	lncRNA_51067	AAEL009181	AAEL009181-RA	NIGP01001022	21904	22106	positive
lncRNA_51147.1	lncRNA_51147	AAEL027648	AAEL027648-RA	NIGP01001061	30055	30515	positive
lncRNA_51286.1	lncRNA_51286	AAEL021080	AAEL021080-RA	NIGP01001208	12602	13059	positive
lncRNA_51312.1	lncRNA_51312	AAEL025213	AAEL025213-RA	NIGP01001224	54879	56414	positive
lncRNA_51559.1	lncRNA_51559	AAEL026022	AAEL026022-RA	NIGP01001469	20734	25098	negative
lncRNA_51805.1	lncRNA_51805	AAEL002815	AAEL002815-RA	NIGP01001630	15798	25865	positive
lncRNA_52008.2	lncRNA_52008	AAEL022031	AAEL022031-RA	NIGP01001744	27743	36075	negative
lncRNA_52008.1	lncRNA_52008	AAEL022031	AAEL022031-RA	NIGP01001744	27743	36093	negative
lncRNA_52036.1	lncRNA_52036	AAEL024586	AAEL024586-RA	NIGP01001756	21811	28508	negative
lncRNA_52083.1	lncRNA_52083	AAEL028143	AAEL028143-RA	NIGP01001771	165729	245847	positive
lncRNA_52799.1	lncRNA_52799	AAEL025576	AAEL025576-RA	NIGP01002125	28068	29103	positive
lncRNA_52957.1	lncRNA_52957	AAEL022157	AAEL022157-RA	NIGP01002231	159241	177572	positive
lncRNA_52957.2	lncRNA_52957	AAEL022157	AAEL022157-RA	NIGP01002231	159241	177572	positive
lncRNA_52957.3	lncRNA_52957	AAEL022157	AAEL022157-RA	NIGP01002231	159262	177572	positive
lncRNA_52959.1	lncRNA_52959	AAEL022157	AAEL022157-RA	NIGP01002231	169104	173767	positive
